# Supplementary material for: Diisopropyl­ammonium hydrogen phenyl­phospho­nate
Source: Acta Crystallogr Sect E Struct Rep Online. 2012 Oct 6;68(Pt 11):o3078. doi: 10.1107/S1600536812041086 (PMC3515184; doi:10.1107/S1600536812041086)
Supplement: Supplementary file 1 [file e-68-o3078-sup1.cif]

##############################################################################
#                                                                            #
# This CIF contains the data in a paper accepted for publication in          #
# Acta Crystallographica Section E. It conforms to the requirements of       #
# Notes for Authors for Acta Crystallographica Section E, and has been       #
# peer reviewed under the auspices of the IUCr Commission on Journals.       #
#                                                                            #
# Full details of the Crystallographic Information File format               #
# are given in the paper "The Crystallographic Information File (CIF):       #
# a New Standard Archive File for Crystallography" by S. R. Hall, F. H.      #
# Allen and I. D. Brown [Acta Cryst. (1991), A47, 655-685].                  #
#                                                                            #
# The current version of the core CIF dictionary is obtainable from          #
# ftp://ftp.iucr.org/pub/cif_core.dic.                                       #
#                                                                            #
# Software is freely available for graphical display of the structure(s)     #
# in this CIF. For information consult the CIF software page                 #
# http://www.iucr.org/resources/cif/software.                                #
#                                                                            #
# This file may be used for bona fide research purposes within the           #
# scientific community so long as proper attribution is given to the journal # 
# article from which it was obtained.                                        #
#                                                                            #
##############################################################################
data_I
_audit_creation_method     SHELXL-97
_chemical_name_systematic
;
Diisopropylammonium hydrogen phenylphosphonate
;
_chemical_name_common     ?
_chemical_formula_moiety     'C6 H16 N , C6 H6 O3 P'
_chemical_formula_sum     'C12 H22 N O3 P'
_chemical_formula_iupac     'C6 H16 N  +, C6 H6 O3 P -'
_chemical_formula_weight     259.28
_chemical_melting_point     ?
_symmetry_cell_setting     monoclinic
_symmetry_space_group_name_H-M     'P 21/n'
_symmetry_space_group_name_Hall     '-P 2yn'
loop_
    _symmetry_equiv_pos_as_xyz
    'x, y, z'
    '-x+1/2, y+1/2, -z+1/2'
    '-x, -y, -z'
    'x-1/2, -y-1/2, z-1/2'
_cell_length_a     11.9166(2)
_cell_length_b     9.09820(10)
_cell_length_c     12.85390(10)
_cell_angle_alpha     90.00
_cell_angle_beta     101.0130(10)
_cell_angle_gamma     90.00
_cell_volume     1367.95(3)
_cell_formula_units_Z     4
_cell_measurement_reflns_used     4223
_cell_measurement_theta_min     0.41
_cell_measurement_theta_max     30.03
_cell_measurement_temperature     293(2)
_exptl_crystal_description     prism
_exptl_crystal_colour     colourless
_exptl_crystal_size_max     0.88
_exptl_crystal_size_mid     0.63
_exptl_crystal_size_min     0.25
_exptl_crystal_density_diffrn     1.259
_exptl_crystal_density_meas     ?
_exptl_crystal_density_method     'not measured'
_exptl_crystal_F_000     560
_exptl_absorpt_coefficient_mu     0.198
_exptl_absorpt_correction_type     multi-scan
_exptl_absorpt_process_details     '(SCALEPACK; Otwinowski & Minor, 1997)'
_exptl_absorpt_correction_T_min     0.8447
_exptl_absorpt_correction_T_max     0.9521
_exptl_special_details
;
The analytical data - % calculated (% found): C: 55.59 (55.64); H: 8.55
(8.91); N: 5.40 (5.58).
Infrared data (cm^-1^) [br= broad; s= strong; m=medium]
2694br \nNH; 1148<i>m</i>, 1129 s, 1059, 1027<i>m</i> \nPO~3~; 898 s \dPO~3~;
752 m \nPC; 708 s, 696 s \nPh.
Melting point = 437--438 K
;
_diffrn_ambient_temperature     293(2)
_diffrn_radiation_type     MoK\a
_diffrn_radiation_wavelength     0.71073
_diffrn_radiation_source     'fine-focus sealed tube'
_diffrn_radiation_monochromator     graphite
_diffrn_measurement_device_type     'Nonius KappaCCD'
_diffrn_measurement_method     '\f scans, and \w scans with \k'
_diffrn_detector_area_resol_mean     ?
_diffrn_reflns_number     7738
_diffrn_reflns_av_R_equivalents     0.0132
_diffrn_reflns_av_sigmaI/netI     0.0199
_diffrn_reflns_theta_min     3.23
_diffrn_reflns_theta_max     30.05
_diffrn_reflns_theta_full     30.05
_diffrn_measured_fraction_theta_max     0.997
_diffrn_measured_fraction_theta_full     0.997
_diffrn_reflns_limit_h_min     -16
_diffrn_reflns_limit_h_max     16
_diffrn_reflns_limit_k_min     -12
_diffrn_reflns_limit_k_max     12
_diffrn_reflns_limit_l_min     -18
_diffrn_reflns_limit_l_max     18
_diffrn_standards_number     0
_diffrn_standards_interval_count     ?
_diffrn_standards_interval_time     ?
_diffrn_standards_decay_%     ?
_refine_special_details
;
Refinement of <i>F</i>^2^ against ALL reflections. The weighted <i>R</i>-factor
<i>wR</i> and goodness of fit <i>S</i> are based on <i>F</i>^2^, conventional
<i>R</i>-factors <i>R</i> are based on <i>F</i>, with <i>F</i> set to zero for
negative <i>F</i>^2^. The threshold expression of <i>F</i>^2^ >
2\s(<i>F</i>^2^) is used only for calculating <i>R</i>-factors(gt) <i>etc</i>.
and is not relevant to the choice of reflections for refinement.
<i>R</i>-factors based on <i>F</i>^2^ are statistically about twice as large
as those based on <i>F</i>, and <i>R</i>- factors based on ALL data will be
even larger.
;
_reflns_number_total     3990
_reflns_number_gt     3626
_reflns_threshold_expression     >2\s(I)
_refine_ls_structure_factor_coef     Fsqd
_refine_ls_matrix_type     full
_refine_ls_R_factor_all     0.0328
_refine_ls_R_factor_gt     0.0292
_refine_ls_wR_factor_gt     0.0779
_refine_ls_wR_factor_ref     0.0800
_refine_ls_goodness_of_fit_ref     1.031
_refine_ls_restrained_S_all     1.031
_refine_ls_number_reflns     3990
_refine_ls_number_parameters     243
_refine_ls_number_restraints     0
_refine_ls_hydrogen_treatment     refall
_refine_ls_weighting_scheme     calc
_refine_ls_weighting_details
         'calc w=1/[\s^2^(Fo^2^)+(0.0397P)^2^+0.4747P] where P=(Fo^2^+2Fc^2^)/3'
_atom_sites_solution_hydrogens     geom
_atom_sites_solution_primary     direct
_atom_sites_solution_secondary     difmap
_refine_ls_shift/su_max     0.001
_refine_ls_shift/su_mean     0.000
_refine_diff_density_max     0.381
_refine_diff_density_min     -0.327
_refine_ls_extinction_method     SHELXL
_refine_ls_extinction_coef     0.013(2)
_refine_ls_extinction_expression
                                  'Fc^*^=kFc[1+0.001xFc^2^\l^3^/sin(2\q)]^-1/4^'
loop_
    _atom_type_symbol
    _atom_type_description
    _atom_type_scat_dispersion_real
    _atom_type_scat_dispersion_imag
    _atom_type_scat_source
    'C' 'C' 0.0033 0.0016
                         'International Tables Vol C Tables 4.2.6.8 and 6.1.1.4'
    'H' 'H' 0.0000 0.0000
                         'International Tables Vol C Tables 4.2.6.8 and 6.1.1.4'
    'N' 'N' 0.0061 0.0033
                         'International Tables Vol C Tables 4.2.6.8 and 6.1.1.4'
    'O' 'O' 0.0106 0.0060
                         'International Tables Vol C Tables 4.2.6.8 and 6.1.1.4'
    'P' 'P' 0.1023 0.0942
                         'International Tables Vol C Tables 4.2.6.8 and 6.1.1.4'
_computing_data_collection     'COLLECT (Hooft, 1998)'
_computing_cell_refinement     'HKL DENZO (Otwinowski & Minor, 1997)'
_computing_data_reduction     'SCALEPACK (Otwinowski & Minor, 1997)'
_computing_structure_solution     'SHELXS97 (Sheldrick, 2008)'
_computing_structure_refinement     'SHELXL-97 (Sheldrick, 2008)'
_computing_molecular_graphics     'ORTEP-3 (Farrugia, 1997)'
_computing_publication_material     'PUBLCIF (Westrip, 2010)'
loop_
    _atom_site_type_symbol
    _atom_site_label
    _atom_site_fract_x
    _atom_site_fract_y
    _atom_site_fract_z
    _atom_site_U_iso_or_equiv
    _atom_site_adp_type
    _atom_site_calc_flag
    _atom_site_refinement_flags
    _atom_site_occupancy
    _atom_site_symmetry_multiplicity
    _atom_site_disorder_assembly
    _atom_site_disorder_group
    P P1 0.966159(19) 0.40247(2) 0.846319(17) 0.01271(8) Uani d . 1 1 . .
    O O2 1.04330(6) 0.32302(7) 0.94386(5) 0.01729(14) Uani d . 1 1 . .
    N N1 0.66048(7) 0.51553(9) 0.78554(6) 0.01430(15) Uani d . 1 1 . .
    C C1 1.06532(7) 0.49048(10) 0.77593(7) 0.01453(17) Uani d . 1 1 . .
    C C6 1.14485(9) 0.59178(11) 0.82778(8) 0.0222(2) Uani d . 1 1 . .
    C C12 0.62928(8) 0.41946(10) 0.68876(8) 0.01742(18) Uani d . 1 1 . .
    C C13 0.69808(9) 0.47210(12) 0.60787(8) 0.0225(2) Uani d . 1 1 . .
    C C2 1.06337(9) 0.46114(11) 0.66912(8) 0.01979(19) Uani d . 1 1 . .
    C C4 1.21864(9) 0.63037(13) 0.66783(9) 0.0270(2) Uani d . 1 1 . .
    C C3 1.13968(9) 0.53095(13) 0.61530(9) 0.0256(2) Uani d . 1 1 . .
    C C5 1.22118(10) 0.66111(13) 0.77426(10) 0.0287(2) Uani d . 1 1 . .
    O O1 0.89926(6) 0.29081(8) 0.77497(5) 0.02025(15) Uani d . 1 1 . .
    C C8 0.60257(8) 0.48352(11) 0.87717(8) 0.01757(18) Uani d . 1 1 . .
    C C9 0.64492(9) 0.59615(12) 0.96314(8) 0.0215(2) Uani d . 1 1 . .
    C C11 0.50164(9) 0.42810(13) 0.64537(9) 0.0245(2) Uani d . 1 1 . .
    C C10 0.62574(10) 0.32619(12) 0.91508(9) 0.0257(2) Uani d . 1 1 . .
    O O3 0.89542(5) 0.52144(7) 0.88605(5) 0.01657(14) Uani d . 1 1 . .
    H H6 1.0624(16) 0.376(2) 0.9984(15) 0.054(5) Uiso d . 1 1 . .
    H H17 0.7362(12) 0.5109(14) 0.8110(11) 0.022(3) Uiso d . 1 1 . .
    H H16 0.6429(12) 0.6104(16) 0.7649(11) 0.028(3) Uiso d . 1 1 . .
    H H21 0.5218(11) 0.4980(14) 0.8513(10) 0.018(3) Uiso d . 1 1 . .
    H H18 0.6510(11) 0.3197(15) 0.7094(10) 0.020(3) Uiso d . 1 1 . .
    H H10 0.6767(12) 0.5719(16) 0.5864(11) 0.029(4) Uiso d . 1 1 . .
    H H7 0.7279(12) 0.5857(15) 0.9907(11) 0.027(3) Uiso d . 1 1 . .
    H H12 0.6818(13) 0.4116(16) 0.5460(12) 0.034(4) Uiso d . 1 1 . .
    H H9 0.6088(13) 0.5821(17) 1.0245(12) 0.036(4) Uiso d . 1 1 . .
    H H11 0.7788(13) 0.4705(16) 0.6362(12) 0.032(4) Uiso d . 1 1 . .
    H H8 0.6298(13) 0.6961(18) 0.9372(12) 0.035(4) Uiso d . 1 1 . .
    H H13 0.4820(12) 0.3727(17) 0.5783(12) 0.034(4) Uiso d . 1 1 . .
    H H20 0.7076(13) 0.3059(16) 0.9306(11) 0.029(3) Uiso d . 1 1 . .
    H H19 0.5963(13) 0.3128(18) 0.9806(13) 0.041(4) Uiso d . 1 1 . .
    H H15 0.4790(13) 0.5297(17) 0.6277(12) 0.034(4) Uiso d . 1 1 . .
    H H14 0.4571(13) 0.3869(16) 0.6953(12) 0.034(4) Uiso d . 1 1 . .
    H H22 0.5884(13) 0.2571(18) 0.8637(13) 0.038(4) Uiso d . 1 1 . .
    H H5 1.1462(12) 0.6131(15) 0.9024(11) 0.028(3) Uiso d . 1 1 . .
    H H3 1.2709(13) 0.6789(17) 0.6323(12) 0.037(4) Uiso d . 1 1 . .
    H H4 1.2746(13) 0.7291(18) 0.8131(12) 0.040(4) Uiso d . 1 1 . .
    H H2 1.1388(13) 0.5080(17) 0.5413(12) 0.034(4) Uiso d . 1 1 . .
    H H1 1.0101(12) 0.3924(16) 0.6328(11) 0.027(3) Uiso d . 1 1 . .
loop_
    _atom_site_aniso_label
    _atom_site_aniso_U_11
    _atom_site_aniso_U_22
    _atom_site_aniso_U_33
    _atom_site_aniso_U_12
    _atom_site_aniso_U_13
    _atom_site_aniso_U_23
    P1 0.01307(12) 0.01214(12) 0.01264(12) -0.00065(7) 0.00175(8) -0.00020(7)
    O2 0.0219(3) 0.0150(3) 0.0141(3) 0.0025(2) 0.0012(2) 0.0012(2)
    N1 0.0134(3) 0.0143(3) 0.0154(3) 0.0003(3) 0.0031(3) 0.0005(3)
    C1 0.0141(4) 0.0135(4) 0.0161(4) 0.0019(3) 0.0032(3) 0.0015(3)
    C6 0.0229(5) 0.0226(5) 0.0214(5) -0.0063(4) 0.0051(4) -0.0012(4)
    C12 0.0184(4) 0.0157(4) 0.0179(4) 0.0004(3) 0.0027(3) -0.0029(3)
    C13 0.0214(5) 0.0297(5) 0.0171(4) 0.0020(4) 0.0049(4) -0.0015(4)
    C2 0.0207(4) 0.0222(5) 0.0171(4) 0.0005(4) 0.0052(3) -0.0001(3)
    C4 0.0241(5) 0.0279(5) 0.0321(6) 0.0004(4) 0.0129(4) 0.0102(4)
    C3 0.0275(5) 0.0309(6) 0.0209(5) 0.0033(4) 0.0110(4) 0.0049(4)
    C5 0.0262(5) 0.0280(5) 0.0326(6) -0.0105(4) 0.0077(4) 0.0014(4)
    O1 0.0231(3) 0.0169(3) 0.0193(3) -0.0056(3) 0.0003(3) -0.0021(3)
    C8 0.0148(4) 0.0209(4) 0.0182(4) 0.0006(3) 0.0064(3) 0.0026(3)
    C9 0.0228(5) 0.0247(5) 0.0179(4) 0.0034(4) 0.0065(4) -0.0007(4)
    C11 0.0190(4) 0.0267(5) 0.0263(5) -0.0035(4) 0.0005(4) -0.0067(4)
    C10 0.0306(5) 0.0215(5) 0.0264(5) -0.0017(4) 0.0089(4) 0.0066(4)
    O3 0.0137(3) 0.0197(3) 0.0161(3) 0.0026(2) 0.0023(2) -0.0017(2)
_geom_special_details
;
All s.u.'s (except the s.u. in the dihedral angle between two l.s. planes) are
estimated using the full covariance matrix. The cell s.u.'s are taken into
account individually in the estimation of s.u.'s in distances, angles and
torsion angles; correlations between s.u.'s in cell parameters are only used
when they are defined by crystal symmetry. An approximate (isotropic)
treatment of cell s.u.'s is used for estimating s.u.'s involving l.s. planes.
;
loop_
    _geom_bond_atom_site_label_1
    _geom_bond_atom_site_label_2
    _geom_bond_site_symmetry_2
    _geom_bond_distance
    _geom_bond_publ_flag
    P1 O1 . 1.4932(7) ?
    P1 O3 . 1.5191(7) ?
    P1 O2 . 1.5809(7) ?
    P1 C1 . 1.8068(9) ?
    O2 H6 . 0.847(19) ?
    N1 C8 . 1.5030(12) ?
    N1 C12 . 1.5077(12) ?
    N1 H17 . 0.900(14) ?
    N1 H16 . 0.916(15) ?
    C1 C2 . 1.3945(13) ?
    C1 C6 . 1.3966(13) ?
    C6 C5 . 1.3920(14) ?
    C6 H5 . 0.976(14) ?
    C12 C11 . 1.5188(14) ?
    C12 C13 . 1.5193(14) ?
    C12 H18 . 0.967(13) ?
    C13 H10 . 0.969(15) ?
    C13 H12 . 0.957(15) ?
    C13 H11 . 0.961(15) ?
    C2 C3 . 1.3962(14) ?
    C2 H1 . 0.948(14) ?
    C4 C3 . 1.3845(17) ?
    C4 C5 . 1.3910(16) ?
    C4 H3 . 0.949(15) ?
    C3 H2 . 0.972(15) ?
    C5 H4 . 0.957(16) ?
    C8 C10 . 1.5202(14) ?
    C8 C9 . 1.5208(14) ?
    C8 H21 . 0.965(13) ?
    C9 H7 . 0.989(15) ?
    C9 H9 . 0.976(15) ?
    C9 H8 . 0.973(16) ?
    C11 H13 . 0.987(15) ?
    C11 H15 . 0.977(16) ?
    C11 H14 . 0.982(15) ?
    C10 H20 . 0.976(15) ?
    C10 H19 . 0.980(16) ?
    C10 H22 . 0.957(16) ?
loop_
    _geom_angle_atom_site_label_1
    _geom_angle_atom_site_label_2
    _geom_angle_atom_site_label_3
    _geom_angle_site_symmetry_1
    _geom_angle_site_symmetry_3
    _geom_angle
    _geom_angle_publ_flag
    O1 P1 O3 . . 115.20(4) ?
    O1 P1 O2 . . 109.72(4) ?
    O3 P1 O2 . . 109.58(4) ?
    O1 P1 C1 . . 108.51(4) ?
    O3 P1 C1 . . 108.10(4) ?
    O2 P1 C1 . . 105.24(4) ?
    P1 O2 H6 . . 114.8(12) ?
    C8 N1 C12 . . 117.16(7) ?
    C8 N1 H17 . . 106.5(8) ?
    C12 N1 H17 . . 110.1(8) ?
    C8 N1 H16 . . 107.3(9) ?
    C12 N1 H16 . . 107.5(9) ?
    H17 N1 H16 . . 107.9(12) ?
    C2 C1 C6 . . 118.58(9) ?
    C2 C1 P1 . . 121.24(7) ?
    C6 C1 P1 . . 120.17(7) ?
    C5 C6 C1 . . 120.74(10) ?
    C5 C6 H5 . . 120.4(8) ?
    C1 C6 H5 . . 118.8(8) ?
    N1 C12 C11 . . 110.17(8) ?
    N1 C12 C13 . . 107.55(8) ?
    C11 C12 C13 . . 111.46(9) ?
    N1 C12 H18 . . 107.9(8) ?
    C11 C12 H18 . . 110.2(8) ?
    C13 C12 H18 . . 109.5(7) ?
    C12 C13 H10 . . 110.1(8) ?
    C12 C13 H12 . . 109.8(9) ?
    H10 C13 H12 . . 107.5(12) ?
    C12 C13 H11 . . 111.6(9) ?
    H10 C13 H11 . . 108.2(12) ?
    H12 C13 H11 . . 109.6(12) ?
    C1 C2 C3 . . 120.72(10) ?
    C1 C2 H1 . . 119.7(8) ?
    C3 C2 H1 . . 119.6(8) ?
    C3 C4 C5 . . 119.74(9) ?
    C3 C4 H3 . . 121.1(9) ?
    C5 C4 H3 . . 119.1(9) ?
    C4 C3 C2 . . 120.12(10) ?
    C4 C3 H2 . . 119.8(9) ?
    C2 C3 H2 . . 120.1(9) ?
    C4 C5 C6 . . 120.10(10) ?
    C4 C5 H4 . . 122.1(10) ?
    C6 C5 H4 . . 117.8(10) ?
    N1 C8 C10 . . 110.56(8) ?
    N1 C8 C9 . . 107.49(8) ?
    C10 C8 C9 . . 112.76(9) ?
    N1 C8 H21 . . 106.3(7) ?
    C10 C8 H21 . . 110.3(8) ?
    C9 C8 H21 . . 109.2(7) ?
    C8 C9 H7 . . 111.5(8) ?
    C8 C9 H9 . . 111.2(9) ?
    H7 C9 H9 . . 105.2(12) ?
    C8 C9 H8 . . 111.5(9) ?
    H7 C9 H8 . . 108.6(12) ?
    H9 C9 H8 . . 108.5(12) ?
    C12 C11 H13 . . 110.3(8) ?
    C12 C11 H15 . . 110.3(9) ?
    H13 C11 H15 . . 105.8(12) ?
    C12 C11 H14 . . 111.6(9) ?
    H13 C11 H14 . . 108.0(12) ?
    H15 C11 H14 . . 110.7(12) ?
    C8 C10 H20 . . 110.9(8) ?
    C8 C10 H19 . . 108.6(9) ?
    H20 C10 H19 . . 108.0(12) ?
    C8 C10 H22 . . 111.4(9) ?
    H20 C10 H22 . . 109.3(12) ?
    H19 C10 H22 . . 108.3(13) ?
loop_
    _geom_torsion_atom_site_label_1
    _geom_torsion_atom_site_label_2
    _geom_torsion_atom_site_label_3
    _geom_torsion_atom_site_label_4
    _geom_torsion_site_symmetry_1
    _geom_torsion_site_symmetry_2
    _geom_torsion_site_symmetry_3
    _geom_torsion_site_symmetry_4
    _geom_torsion
    _geom_torsion_publ_flag
    O1 P1 C1 C2 . . . . 6.07(9) ?
    O3 P1 C1 C2 . . . . -119.51(8) ?
    O2 P1 C1 C2 . . . . 123.46(8) ?
    O1 P1 C1 C6 . . . . -174.93(8) ?
    O3 P1 C1 C6 . . . . 59.48(8) ?
    O2 P1 C1 C6 . . . . -57.55(8) ?
    C2 C1 C6 C5 . . . . -0.53(15) ?
    P1 C1 C6 C5 . . . . -179.55(8) ?
    C8 N1 C12 C11 . . . . 58.44(11) ?
    C8 N1 C12 C13 . . . . -179.89(8) ?
    C6 C1 C2 C3 . . . . 0.34(14) ?
    P1 C1 C2 C3 . . . . 179.35(8) ?
    C5 C4 C3 C2 . . . . -0.39(17) ?
    C1 C2 C3 C4 . . . . 0.11(16) ?
    C3 C4 C5 C6 . . . . 0.21(18) ?
    C1 C6 C5 C4 . . . . 0.26(17) ?
    C12 N1 C8 C10 . . . . 58.07(11) ?
    C12 N1 C8 C9 . . . . -178.48(8) ?
loop_
    _geom_hbond_atom_site_label_D
    _geom_hbond_atom_site_label_H
    _geom_hbond_atom_site_label_A
    _geom_hbond_site_symmetry_A
    _geom_hbond_distance_DH
    _geom_hbond_distance_HA
    _geom_hbond_distance_DA
    _geom_hbond_angle_DHA
    N1 H17 O3 . 0.900(14) 1.960(14) 2.8510(10) 170.3(12)
    O2 H6 O3 3_767 0.847(19) 1.744(19) 2.5895(10) 177.4(19)
    N1 H16 O1 2_656 0.916(15) 1.764(15) 2.6782(10) 176.7(13)
data_global
_journal_date_recd_electronic     2012-09-17
_journal_date_accepted     2012-09-30
_journal_name_full     'Acta Crystallographica, Section E'
_journal_year     2012
_journal_volume     68
_journal_issue     11
_journal_page_first     o3078
_journal_page_last     o3078
_journal_paper_category     QO
_journal_paper_doi     10.1107/S1600536812041086
_journal_coeditor_code     PV2589
_publ_contact_author_name     'Mouhamadou Sembene Boye'
_publ_contact_author_address
;
Laboratoire de Chimie Minerale et Analytique, Departement de chimie, Faculte des
Sciences et Techniques Universite Cheikh Anta Diop, Dakar- Senegal
;
_publ_contact_author_email     'mouhasboye@hotmail.com'
_publ_contact_author_fax     '0022133824780'
_publ_contact_author_phone     '0022133824780'
_publ_section_title
;
Diisopropylammonium hydrogen phenylphosphonate
;
_publ_section_title_footnote     .
loop_
    _publ_author_name
    _publ_author_footnote
    _publ_author_address
    'Sarr, Modou' .
;
Laboratoire de Chimie Minerale et Analytique, D\'epartement de Chimie,
Facult\'e des Sciences et Techniques, Universit\'e Cheikh Anta Diop,
Dakar, Senegal
;
    'Boye, Mouhamadou Sembene' .
;
Laboratoire de Chimie Minerale et Analytique, D\'epartement de Chimie,
Facult\'e des Sciences et Techniques, Universit\'e Cheikh Anta Diop,
Dakar, Senegal
;
    'Diasse-Sarr, Aminata' .
;
Laboratoire de Chimie Minerale et Analytique, D\'epartement de Chimie,
Facult\'e des Sciences et Techniques, Universit\'e Cheikh Anta Diop,
Dakar, Senegal
;
    'Grosjean, Arnaud' .
;
CNRS, Universite de Bordeaux, ICMCB, 87 Avenue du Dr A. Schweitzer,
Pessac F-33608, France
;
    'Guionneau, Philippe' .
;
CNRS, Universite de Bordeaux, ICMCB, 87 Avenue du Dr A. Schweitzer,
Pessac F-33608, France
;
_publ_section_synopsis     .
