# Supplementary material for: Diisopropyl­ammonium hydrogen phenyl­phospho­nate
Source: Acta Crystallogr Sect E Struct Rep Online. 2012 Oct 6;68(Pt 11):o3078. doi: 10.1107/S1600536812041086 (PMC3515184; doi:10.1107/S1600536812041086)
Supplement: Supplementary file 2 [file e-68-o3078-Isup2.hkl]

#
# h,k,l, Fc-squared, Fo-squared, sigma(Fo-squared) and status flag
#
data_I
_shelx_title ' tiyal12-1 in P -1'
_shelx_refln_list_code          4
_shelx_F_calc_maximum      107.80
_exptl_crystal_F_000       560.00
_reflns_d_resolution_high  0.7097
 
loop_
 _symmetry_equiv_pos_as_xyz
 'x, y, z'
 '-x+1/2, y+1/2, -z+1/2'
 '-x, -y, -z'
 'x-1/2, -y-1/2, z-1/2'
 
_cell_length_a    11.9166
_cell_length_b     9.0982
_cell_length_c    12.8539
_cell_angle_alpha  90.000
_cell_angle_beta  101.013
_cell_angle_gamma  90.000
 
_shelx_F_squared_multiplier     1.000
 
loop_
 _refln_index_h
 _refln_index_k
 _refln_index_l
 _refln_F_squared_calc
 _refln_F_squared_meas
 _refln_F_squared_sigma
 _refln_observed_status
   2   0   0     3533.19     3295.40     61.66 o
   4   0   0     2768.20     2990.60     42.41 o
   6   0   0        5.83        8.38      0.82 o
   8   0   0      349.21      354.33      6.61 o
  10   0   0      159.44      165.64      3.99 o
  12   0   0      795.15      830.83     17.91 o
  14   0   0       28.76       27.07      3.98 o
  16   0   0      240.11      203.72      9.21 o
   2   1   0      482.37      496.37      7.68 o
   3   1   0     3309.91     3017.15     30.47 o
   4   1   0      274.05      270.68      3.16 o
   5   1   0      448.89      463.02      5.26 o
   6   1   0       41.68       40.56      0.86 o
   7   1   0     1349.64     1525.84     16.34 o
   8   1   0        0.04        0.22      0.66 o
   9   1   0      185.11      185.49      2.87 o
  10   1   0      181.37      187.82      4.47 o
  11   1   0      724.82      708.07     10.90 o
  12   1   0        4.42        4.25      1.85 o
  13   1   0      135.64      139.69      4.05 o
  14   1   0      179.13      180.30      5.64 o
  15   1   0      146.83      163.81      5.68 o
  16   1   0        0.31       -0.27      2.28 o
   1   2   0     5248.07     4823.44    151.71 o
   2   2   0      408.74      411.34      3.70 o
   3   2   0       18.96       22.68      0.49 o
   4   2   0      904.14      998.19      9.53 o
   5   2   0       14.00        6.18      0.35 o
   6   2   0      377.89      370.09      4.21 o
   7   2   0        0.66        1.87      0.53 o
   8   2   0        0.01        0.02      0.96 o
   9   2   0      550.71      522.42      6.04 o
  10   2   0       37.67       40.41      1.39 o
  11   2   0      823.70      811.59     13.71 o
  12   2   0        5.17        3.63      0.92 o
  13   2   0        0.02       -0.35      1.13 o
  14   2   0       10.66       15.27      1.99 o
  15   2   0       24.69       21.43      2.57 o
  16   2   0        0.45        2.92      2.77 o
   1   3   0      298.55      263.66      2.96 o
   2   3   0      336.45      281.77      2.92 o
   3   3   0       51.89       40.89      0.68 o
   4   3   0      138.69      180.01      2.03 o
   5   3   0     2232.68     2308.25     21.81 o
   6   3   0      940.01      920.19      9.27 o
   7   3   0      126.58      106.36      1.58 o
   8   3   0     2408.96     2397.15     23.57 o
   9   3   0       16.01       14.78      0.76 o
  10   3   0      616.03      637.51      7.76 o
  11   3   0        3.30        4.87      0.79 o
  12   3   0       49.91       45.06      1.77 o
  13   3   0       37.97       38.08      3.09 o
  14   3   0       74.91       74.34      3.45 o
  15   3   0      299.53      279.53      8.26 o
  16   3   0        1.35       -1.26      1.82 o
   0   4   0       16.25       40.97      0.96 o
   1   4   0      281.83      294.17      3.11 o
   2   4   0       56.86       34.48      1.37 o
   3   4   0       26.41       23.81      0.96 o
   4   4   0     2372.66     2519.22     22.20 o
   5   4   0      239.20      220.38      2.60 o
   6   4   0      689.94      722.05      7.38 o
   7   4   0     1596.90     1569.16     15.47 o
   8   4   0      105.16      105.15      1.62 o
   9   4   0      763.02      761.45     12.95 o
  10   4   0      430.32      424.11      5.98 o
  11   4   0      130.93      120.28      2.49 o
  12   4   0      479.48      483.82      7.95 o
  13   4   0        0.23       -0.81      1.06 o
  14   4   0        1.68        3.44      1.65 o
  15   4   0        7.86        8.22      1.95 o
   1   5   0       27.56       40.05      1.24 o
   2   5   0        9.80       14.83      0.48 o
   3   5   0       48.20       32.67      0.63 o
   4   5   0        1.51        1.44      0.39 o
   5   5   0     1348.71     1438.43     13.86 o
   6   5   0      152.41      162.04      2.47 o
   7   5   0       50.29       55.40      0.94 o
   8   5   0      773.34      779.40      9.19 o
   9   5   0      115.42      118.55      2.18 o
  10   5   0        0.63       -0.70      0.71 o
  11   5   0      113.15      108.70      4.95 o
  12   5   0        1.95        2.31      1.12 o
  13   5   0      136.16      134.55      3.69 o
  14   5   0        3.10        2.70      1.39 o
  15   5   0      300.57      277.95      8.59 o
   0   6   0      133.79      160.40      2.69 o
   1   6   0        0.26        1.35      0.33 o
   2   6   0      454.54      444.59      4.89 o
   3   6   0       28.06       26.52      0.66 o
   4   6   0      295.80      301.78      3.71 o
   5   6   0      800.69      814.90      8.68 o
   6   6   0      700.95      720.60     10.19 o
   7   6   0      424.81      414.05      5.72 o
   8   6   0      130.85      133.55      2.54 o
   9   6   0      124.71      134.51      2.84 o
  10   6   0      122.35      126.02      2.43 o
  11   6   0        6.38        7.50      1.36 o
  12   6   0       29.09       26.31      1.85 o
  13   6   0        0.73        0.90      1.55 o
  14   6   0        4.33        3.85      1.55 o
   1   7   0       22.15       14.89      0.56 o
   2   7   0     1415.20     1429.66     14.64 o
   3   7   0        4.53        6.48      0.53 o
   4   7   0     1249.67     1186.62     12.04 o
   5   7   0       15.63       14.36      0.68 o
   6   7   0      684.22      704.74      7.89 o
   7   7   0       13.91       17.64      1.16 o
   8   7   0      258.23      277.08      7.49 o
   9   7   0      113.04      111.99      2.76 o
  10   7   0      230.63      224.47      4.95 o
  11   7   0       20.87       24.00      2.13 o
  12   7   0       63.02       59.07      2.76 o
  13   7   0       86.27       78.37      3.04 o
   0   8   0        5.60        3.97      0.66 o
   1   8   0       41.58       39.86      1.51 o
   2   8   0       48.67       47.60      2.40 o
   3   8   0     1493.76     1540.97     15.92 o
   4   8   0        0.00        0.50      0.56 o
   5   8   0      549.95      551.47      7.50 o
   6   8   0       23.30       29.51      2.20 o
   7   8   0      378.28      381.38      5.89 o
   8   8   0       47.69       50.78      4.40 o
   9   8   0      220.54      224.63      5.32 o
  10   8   0        0.26        0.46      1.11 o
  11   8   0       13.99       14.36      1.52 o
  12   8   0       16.34       14.49      1.98 o
   1   9   0      310.39      302.38      3.41 o
   2   9   0      236.22      231.24      3.99 o
   3   9   0      140.21      135.65      3.92 o
   4   9   0      470.56      448.23      7.77 o
   5   9   0        6.46        4.66      0.82 o
   6   9   0       74.71       79.10      2.28 o
   7   9   0       11.96       15.90      1.45 o
   8   9   0        0.27        0.96      1.51 o
   9   9   0       37.26       38.44      2.61 o
  10   9   0        0.03       -1.31      1.36 o
  11   9   0        0.79        4.16      2.06 o
   0  10   0     1201.41     1151.90     24.64 o
   1  10   0       19.84       20.26      3.23 o
   2  10   0      419.59      419.87      9.41 o
   3  10   0       64.95       63.01      4.67 o
   4  10   0       28.51       28.64      3.23 o
   5  10   0       49.87       50.87      2.34 o
   6  10   0       40.70       42.48      4.53 o
   7  10   0        0.51        0.93      1.31 o
   8  10   0        6.76        8.58      1.58 o
   9  10   0       30.21       28.99      3.02 o
  10  10   0       75.41       76.44      3.42 o
   1  11   0      111.91      111.39      4.60 o
   2  11   0       56.76       58.70      3.43 o
   3  11   0      474.34      459.57      9.09 o
   4  11   0        0.13        1.98      1.25 o
   5  11   0      121.79      133.72      5.50 o
   6  11   0        9.16       13.30      2.88 o
   7  11   0       21.60       23.36      2.05 o
   8  11   0      271.47      262.22      7.72 o
   0  12   0      285.74      290.00     10.90 o
   1  12   0        3.09        2.87      4.40 o
   2  12   0       70.20       71.49      3.60 o
   3  12   0        7.60       10.30      1.87 o
   4  12   0        0.50        0.71      1.54 o
   5  12   0       27.09       30.22      2.93 o
 -15   0   1      298.37      276.22     11.41 o
 -13   0   1       99.64       89.73      4.12 o
 -11   0   1      999.66     1020.53     19.85 o
  -9   0   1       64.67       56.34      1.79 o
  -7   0   1      264.38      283.82      5.09 o
  -5   0   1        9.21       20.06      0.82 o
   3   0   1        3.55        1.24      0.41 o
   5   0   1     4065.75     4448.32     63.73 o
   7   0   1       33.87       29.40      1.37 o
   9   0   1      399.38      445.57      8.12 o
  11   0   1     1000.55      925.86     21.09 o
  13   0   1     2190.18     2183.27     56.70 o
  15   0   1        7.40        2.06      3.85 o
 -16   1   1      532.10      487.56     12.89 o
 -15   1   1      159.98      156.01      5.33 o
 -14   1   1      173.05      164.72      5.19 o
 -13   1   1      333.29      340.15      7.20 o
 -12   1   1      520.46      525.04      8.52 o
 -11   1   1        7.21        9.26      1.02 o
 -10   1   1       17.33       17.34      0.87 o
  -9   1   1      284.06      294.94      3.98 o
  -8   1   1      113.87      120.82      1.94 o
  -7   1   1        0.18        1.37      0.49 o
  -6   1   1        2.99        5.02      0.43 o
  -5   1   1      143.86      153.58      1.99 o
  -4   1   1      151.91      109.86      1.35 o
  -3   1   1     1333.33     1324.47     13.26 o
  -2   1   1     3665.56     3398.75     96.03 o
   1   1   1      232.29      195.72      8.55 o
   3   1   1     2440.28     2363.93     23.66 o
   4   1   1     5605.85     5714.04     59.36 o
   5   1   1      331.16      389.34      4.67 o
   6   1   1      772.83      800.97      8.57 o
   7   1   1      101.50      109.10      1.70 o
   8   1   1       10.69       18.35      2.47 o
   9   1   1      148.80      155.02      2.53 o
  10   1   1      469.72      458.48      6.70 o
  11   1   1       76.56       79.22      2.38 o
  12   1   1     1299.30     1370.36     25.19 o
  13   1   1       65.29       66.00      3.57 o
  14   1   1      491.77      493.47     10.08 o
  15   1   1      164.37      169.02      5.68 o
  16   1   1       31.57       27.74      2.95 o
 -16   2   1       12.39       14.00      4.33 o
 -15   2   1        2.76       -0.48      1.99 o
 -14   2   1      490.38      469.38     11.12 o
 -13   2   1       17.92       15.42      4.74 o
 -12   2   1      177.34      170.08      5.09 o
 -11   2   1      518.71      499.55      7.86 o
 -10   2   1       74.33       75.41      1.62 o
  -9   2   1      476.71      473.61      5.40 o
  -8   2   1      468.99      461.04      5.29 o
  -7   2   1      124.00      110.33      1.64 o
  -6   2   1        6.04        6.07      0.43 o
  -5   2   1        0.40        1.15      0.33 o
  -4   2   1      510.45      490.75      5.06 o
  -3   2   1     1297.47     1391.37     12.29 o
  -2   2   1     7343.56     7262.28    114.29 o
  -1   2   1      979.76      863.18      7.99 o
   0   2   1     2156.10     1996.60     19.72 o
   1   2   1      692.17      605.59      5.09 o
   3   2   1      812.99      823.99      8.03 o
   4   2   1       12.77        8.02      0.96 o
   5   2   1      172.23      229.34      2.64 o
   6   2   1       45.84       39.21      2.13 o
   7   2   1      143.22      146.93      2.19 o
   8   2   1      306.10      302.09      3.93 o
   9   2   1        5.53        3.15      0.72 o
  10   2   1       15.58       12.49      1.17 o
  11   2   1       84.94       76.30      2.05 o
  12   2   1      125.97      119.45      3.46 o
  13   2   1      277.41      255.65      5.94 o
  14   2   1      201.55      196.86      5.58 o
  15   2   1        2.15        1.24      2.14 o
  16   2   1       29.71       29.13      3.15 o
 -16   3   1       26.40       24.72      2.97 o
 -15   3   1       77.93       82.19      3.63 o
 -14   3   1       19.77       21.13      3.30 o
 -13   3   1      333.29      345.94      7.50 o
 -12   3   1      149.19      144.33      4.81 o
 -11   3   1      250.37      258.23      3.99 o
 -10   3   1     1078.67     1087.04     13.37 o
  -9   3   1     1673.61     1675.77     17.26 o
  -8   3   1       63.62       60.47      1.19 o
  -7   3   1     1122.61     1049.23     10.67 o
  -6   3   1      240.88      216.95      2.52 o
  -5   3   1       99.27       88.27      1.44 o
  -4   3   1      777.14      840.95      7.67 o
  -3   3   1     1329.64     1418.71     12.71 o
  -2   3   1     2246.57     2304.63     21.98 o
  -1   3   1      507.12      435.17      6.76 o
   0   3   1     2179.63     2079.07     19.52 o
   1   3   1     1211.09     1368.00     12.14 o
   2   3   1      389.89      410.54      3.95 o
   3   3   1     3160.50     3118.50     25.99 o
   4   3   1      170.20      193.17      6.12 o
   5   3   1     2470.91     2436.02     23.30 o
   6   3   1      189.70      209.94      2.51 o
   7   3   1      205.00      194.64      3.23 o
   8   3   1      370.65      380.04      4.52 o
   9   3   1      330.37      329.15      4.33 o
  10   3   1        0.02       -0.54      0.60 o
  11   3   1       54.79       53.55      2.06 o
  12   3   1      202.77      194.14      4.40 o
  13   3   1       31.77       34.10      2.16 o
  14   3   1        6.63        8.79      3.02 o
  15   3   1      203.57      200.28      8.04 o
 -15   4   1      139.67      129.92      4.32 o
 -14   4   1       56.61       56.42      3.64 o
 -13   4   1      135.17      126.86      4.28 o
 -12   4   1       48.13       44.42      1.68 o
 -11   4   1      103.46       93.79      2.01 o
 -10   4   1      156.41      152.15      2.39 o
  -9   4   1       56.61       54.60      3.16 o
  -8   4   1     1053.78     1078.65     10.90 o
  -7   4   1     1223.90     1191.68     11.64 o
  -6   4   1      400.56      385.47      4.29 o
  -5   4   1      927.66      993.76     13.94 o
  -4   4   1     1296.08     1322.93     12.55 o
  -3   4   1     1764.58     1775.36     15.90 o
  -2   4   1      207.51      215.80      2.31 o
  -1   4   1      160.61      190.73      3.16 o
   0   4   1      140.32      136.68      1.60 o
   1   4   1     3356.88     3485.00     31.21 o
   2   4   1     1901.82     1917.10     23.02 o
   3   4   1        1.59        0.96      0.39 o
   4   4   1     3497.17     3433.83     28.95 o
   5   4   1      319.64      345.93      3.70 o
   6   4   1      599.11      597.19      7.65 o
   7   4   1      390.03      355.94      4.26 o
   8   4   1      258.89      250.10      3.44 o
   9   4   1      854.07      842.91     10.53 o
  10   4   1      114.84      105.96      2.10 o
  11   4   1       49.81       50.81      2.27 o
  12   4   1      166.36      166.46      4.08 o
  13   4   1        6.77        5.96      1.47 o
  14   4   1       23.61       23.44      2.75 o
  15   4   1        1.54        1.57      1.85 o
 -15   5   1        5.62        7.23      2.23 o
 -14   5   1        4.07        4.19      1.70 o
 -13   5   1       34.19       34.16      2.13 o
 -12   5   1       23.57       21.09      1.50 o
 -11   5   1        9.25        7.30      1.02 o
 -10   5   1      204.98      194.96      3.28 o
  -9   5   1       19.21       16.64      0.83 o
  -8   5   1      577.76      568.03      6.84 o
  -7   5   1      855.97      841.83      9.14 o
  -6   5   1     3629.70     3597.34     34.88 o
  -5   5   1      206.86      195.70      2.38 o
  -4   5   1      921.21      918.12      9.06 o
  -3   5   1       13.10       11.49      0.43 o
  -2   5   1        4.77        5.09      0.35 o
  -1   5   1      123.97      128.56      1.77 o
   0   5   1       58.05       71.75      0.99 o
   1   5   1      165.76      174.19      1.98 o
   2   5   1      126.85      128.11      1.68 o
   3   5   1        0.52        0.67      0.62 o
   4   5   1       92.21       91.26      1.26 o
   5   5   1      783.22      857.88      8.52 o
   6   5   1      670.18      641.22      6.95 o
   7   5   1       65.80       68.10      1.22 o
   8   5   1     1157.57     1152.29     12.53 o
   9   5   1       44.81       39.73      1.19 o
  10   5   1      330.88      322.73      9.35 o
  11   5   1      145.65      151.17      3.05 o
  12   5   1       49.51       49.93      1.70 o
  13   5   1       45.13       46.37      2.34 o
  14   5   1        1.87        5.12      1.65 o
 -14   6   1      127.72      118.39      4.09 o
 -13   6   1      104.00      102.63      4.33 o
 -12   6   1       34.53       40.23      1.89 o
 -11   6   1       27.30       28.78      1.65 o
 -10   6   1      427.06      418.85      7.57 o
  -9   6   1      308.59      308.12      4.99 o
  -8   6   1       71.87       72.79      2.13 o
  -7   6   1     1092.47     1075.15     12.86 o
  -6   6   1      658.77      647.32      7.25 o
  -5   6   1     1604.50     1615.92     15.16 o
  -4   6   1       37.40       38.29      0.82 o
  -3   6   1      147.31      149.00      2.20 o
  -2   6   1       81.74       68.77      1.06 o
  -1   6   1      174.00      185.60      3.02 o
   0   6   1      253.49      292.34      3.28 o
   1   6   1      113.35      108.05      1.42 o
   2   6   1      545.03      521.26      5.49 o
   3   6   1       57.17       66.44      1.21 o
   4   6   1      301.39      280.72      3.30 o
   5   6   1     1100.04     1138.04     11.31 o
   6   6   1      115.96      116.50      1.99 o
   7   6   1       35.60       34.57      1.14 o
   8   6   1      170.55      170.49      3.15 o
   9   6   1       86.57       88.85      3.30 o
  10   6   1        0.35       -0.32      0.69 o
  11   6   1      100.71       99.34      2.74 o
  12   6   1        2.46        1.31      2.20 o
  13   6   1       19.40       23.54      2.06 o
  14   6   1       36.11       31.85      2.24 o
 -13   7   1      352.64      330.00     18.77 o
 -12   7   1       20.21       15.70      2.20 o
 -11   7   1      126.88      132.92      3.70 o
 -10   7   1       41.52       40.71      2.75 o
  -9   7   1        0.05       -1.24      1.24 o
  -8   7   1       84.92       90.69      6.05 o
  -7   7   1      322.18      306.44      6.40 o
  -6   7   1      453.46      465.09      5.25 o
  -5   7   1       87.96       81.02      1.35 o
  -4   7   1      224.18      212.12      2.58 o
  -3   7   1        8.78       13.02      0.89 o
  -2   7   1      166.82      159.93      2.05 o
  -1   7   1       45.02       37.65      0.79 o
   0   7   1        0.39        1.65      0.55 o
   1   7   1      338.65      321.32      3.48 o
   2   7   1      442.77      450.63      5.12 o
   3   7   1      391.49      370.78      4.20 o
   4   7   1        6.50        5.64      0.56 o
   5   7   1      595.96      603.34      6.46 o
   6   7   1      177.38      168.22      2.77 o
   7   7   1      463.97      460.68      6.84 o
   8   7   1        0.08        0.33      0.96 o
   9   7   1      345.18      328.72      6.15 o
  10   7   1       61.28       67.40      2.23 o
  11   7   1       25.84       28.06      1.75 o
  12   7   1       41.75       38.82      4.40 o
  13   7   1      103.56      100.93      4.95 o
 -13   8   1       25.24       21.48      5.77 o
 -12   8   1      105.94      105.62      3.93 o
 -11   8   1        0.11        1.27      1.41 o
 -10   8   1      260.11      262.45      5.91 o
  -9   8   1        6.70        4.68      1.21 o
  -8   8   1       12.48       13.35      1.51 o
  -7   8   1       86.33       94.20      1.94 o
  -6   8   1       91.90       85.38      3.02 o
  -5   8   1       39.85       36.74      1.06 o
  -4   8   1       54.52       51.79      1.09 o
  -3   8   1        5.95        7.89      1.10 o
  -2   8   1      219.61      218.51      2.63 o
  -1   8   1       36.34       37.21      0.79 o
   0   8   1      880.04      869.45      9.00 o
   1   8   1       14.03       12.30      1.37 o
   2   8   1     1542.62     1493.79     15.51 o
   3   8   1       10.95       11.59      1.24 o
   4   8   1      488.07      484.53      5.94 o
   5   8   1       35.77       33.64      1.15 o
   6   8   1        0.05        0.15      0.72 o
   7   8   1       94.25       95.07      3.23 o
   8   8   1      525.07      526.67      9.53 o
   9   8   1        4.65        5.89      4.53 o
  10   8   1      268.12      269.60      6.08 o
  11   8   1        0.13       -0.10      1.35 o
  12   8   1       10.44       10.36      2.36 o
 -11   9   1       60.07       66.15      2.81 o
 -10   9   1      143.70      143.63      4.12 o
  -9   9   1       64.15       61.80      2.28 o
  -8   9   1       29.09       30.41      1.64 o
  -7   9   1      187.17      183.19      4.03 o
  -6   9   1      208.89      210.03      4.43 o
  -5   9   1        0.54        1.12      0.76 o
  -4   9   1      139.97      134.58      7.01 o
  -3   9   1       34.59       31.82      0.94 o
  -2   9   1      192.27      185.28      2.95 o
  -1   9   1        2.53        2.01      0.49 o
   0   9   1      140.19      143.31      2.14 o
   1   9   1      293.72      293.73      3.56 o
   2   9   1        0.01       -0.35      0.53 o
   3   9   1       68.29       63.40      2.06 o
   4   9   1      180.04      173.17      2.99 o
   5   9   1        7.11        7.89      1.24 o
   6   9   1       47.75       50.76      1.73 o
   7   9   1       27.79       25.52      1.62 o
   8   9   1        1.70        1.56      1.99 o
   9   9   1      138.81      149.96      7.70 o
  10   9   1      164.85      158.49      7.28 o
  11   9   1       19.18       17.15      4.05 o
 -10  10   1       53.63       47.41      2.80 o
  -9  10   1       62.28       64.06      6.11 o
  -8  10   1      243.67      246.93      7.02 o
  -7  10   1       28.43       30.52      1.85 o
  -6  10   1      342.28      344.71      9.63 o
  -5  10   1      169.85      175.78      9.00 o
  -4  10   1        1.37        2.25      1.25 o
  -3  10   1      455.64      468.50     12.72 o
  -2  10   1        5.44        5.79      1.44 o
  -1  10   1      583.76      558.06     24.57 o
   0  10   1       84.51       81.73      4.19 o
   1  10   1        0.49        1.47      0.96 o
   2  10   1       23.65       24.15      1.60 o
   3  10   1        0.94       -0.07      1.99 o
   4  10   1       10.12        7.76      1.25 o
   5  10   1       58.22       59.94      2.33 o
   6  10   1        3.01        4.48      2.40 o
   7  10   1       71.44       63.22      3.19 o
   8  10   1       33.72       37.03      2.33 o
   9  10   1      191.05      184.45      5.81 o
  10  10   1        0.38        0.02      1.85 o
  -8  11   1       14.45       12.74      2.95 o
  -7  11   1        2.02        4.08      1.58 o
  -6  11   1      372.94      360.17      9.98 o
  -5  11   1       17.06       16.96      1.50 o
  -4  11   1       58.98       59.26      2.46 o
  -3  11   1        0.11        0.74      1.06 o
  -2  11   1       10.13        7.75      1.39 o
  -1  11   1      343.36      340.87      7.75 o
   0  11   1      609.12      604.50     12.81 o
   1  11   1       79.53       79.76      5.02 o
   2  11   1      245.78      234.91      6.07 o
   3  11   1       54.10       58.81      2.43 o
   4  11   1       30.82       31.73      2.13 o
   5  11   1      133.38      144.75      4.30 o
   6  11   1      168.25      154.12      5.38 o
   7  11   1       39.53       44.92      2.77 o
   8  11   1       39.34       33.07      2.28 o
  -5  12   1       17.70       18.20      2.29 o
  -4  12   1      222.22      214.48      6.61 o
  -3  12   1       84.98       86.07      3.76 o
  -2  12   1      127.29      134.62     10.10 o
  -1  12   1       81.85       80.45      3.99 o
   0  12   1       77.58       71.37      7.08 o
   1  12   1       30.99       31.56      2.69 o
   2  12   1       75.54       77.04      3.20 o
   3  12   1       17.42       20.85      1.78 o
   4  12   1       91.56       82.46      3.23 o
   5  12   1       20.18       20.88      2.33 o
 -16   0   2       40.79       33.94      6.59 o
 -14   0   2       45.39       46.58      3.98 o
 -12   0   2      199.53      186.41      5.64 o
 -10   0   2      446.51      401.71      7.57 o
  -8   0   2        8.11       11.95      0.82 o
  -6   0   2     1850.64     1877.95     27.80 o
  -4   0   2      211.35      208.25      3.44 o
  -2   0   2      706.26      702.25     14.72 o
   0   0   2     8121.48     6818.74    128.76 o
   2   0   2      518.02      576.70      8.16 o
   4   0   2      320.49      270.35      5.10 o
   6   0   2      337.62      336.81      5.78 o
   8   0   2        0.56        0.55      1.10 o
  10   0   2      327.42      260.23      6.33 o
  12   0   2      363.00      347.96     11.28 o
  14   0   2        0.07       -0.14      2.34 o
  16   0   2       24.97       23.08      4.67 o
 -16   1   2      242.67      236.13     10.03 o
 -15   1   2        9.76       12.80      2.18 o
 -14   1   2      133.09      133.31      4.60 o
 -13   1   2      180.10      174.58      3.85 o
 -12   1   2      114.19      123.09      2.54 o
 -11   1   2      593.58      618.17      8.58 o
 -10   1   2       29.42       33.70      0.99 o
  -9   1   2      348.58      331.21      4.29 o
  -8   1   2      204.13      203.01      2.60 o
  -7   1   2      371.78      360.12      4.07 o
  -6   1   2       80.73       81.48      1.11 o
  -5   1   2      425.44      393.61      4.32 o
  -4   1   2     1256.15     1221.88     12.29 o
  -3   1   2     5036.77     5272.39     63.19 o
  -2   1   2     4776.39     4851.20     63.76 o
  -1   1   2      260.25      234.68      4.14 o
   0   1   2     1391.53     1330.39     26.13 o
   1   1   2     5027.35     5173.32    146.40 o
   2   1   2      252.95      296.84      3.21 o
   3   1   2     5389.65     5430.76     53.80 o
   4   1   2       42.81       41.78      0.87 o
   5   1   2      336.39      305.14      3.54 o
   6   1   2      818.98      890.26     10.76 o
   7   1   2      599.47      720.86      8.38 o
   8   1   2        0.02        0.89      0.96 o
   9   1   2      352.54      382.18      5.43 o
  10   1   2      310.00      306.63      5.06 o
  11   1   2       30.11       39.43      3.02 o
  12   1   2      414.33      417.63      9.22 o
  13   1   2      153.61      139.35      4.47 o
  14   1   2      272.57      284.85      7.33 o
  15   1   2        7.46        2.86      1.89 o
 -16   2   2        6.70        3.81      2.67 o
 -15   2   2       28.26       27.16      2.75 o
 -14   2   2      221.29      223.41     10.79 o
 -13   2   2      302.37      284.45      6.03 o
 -12   2   2       14.68       13.17      1.17 o
 -11   2   2       36.96       39.00      1.37 o
 -10   2   2     1440.01     1428.58     16.72 o
  -9   2   2      185.50      162.37      2.24 o
  -8   2   2      367.15      351.65      4.17 o
  -7   2   2       72.82       74.13      1.15 o
  -6   2   2        5.33        6.96      0.33 o
  -5   2   2     2981.48     2987.77     29.50 o
  -4   2   2       35.18       29.88      0.53 o
  -3   2   2     3399.21     3330.16     27.64 o
  -2   2   2      190.32      194.13      1.91 o
   0   2   2     1112.49     1042.23      9.53 o
   1   2   2       20.03        9.97      0.34 o
   2   2   2     4998.81     5284.19     47.91 o
   3   2   2      515.20      500.14      5.10 o
   4   2   2      392.69      415.23      4.61 o
   5   2   2      578.78      617.81      6.97 o
   6   2   2      581.67      599.71      7.06 o
   7   2   2        0.67       -0.48      0.58 o
   8   2   2       47.33       53.59      2.82 o
   9   2   2      530.83      508.43      6.42 o
  10   2   2       57.21       81.91      2.15 o
  11   2   2      612.88      590.66     12.64 o
  12   2   2       15.73       17.72      2.13 o
  13   2   2       95.18       90.74      3.85 o
  14   2   2       41.87       40.07      2.44 o
  15   2   2      161.03      145.91      5.19 o
 -16   3   2      337.69      314.24     25.16 o
 -15   3   2      144.21      139.11      4.94 o
 -14   3   2      193.25      196.45      5.78 o
 -13   3   2      106.00      102.10      3.64 o
 -12   3   2      175.97      173.77      3.44 o
 -11   3   2       36.27       38.04      1.15 o
 -10   3   2       67.55       65.74      1.45 o
  -9   3   2      491.73      489.41      5.51 o
  -8   3   2        0.09        0.77      0.46 o
  -7   3   2        7.98        7.16      0.89 o
  -6   3   2      418.34      420.49      4.76 o
  -5   3   2       26.85       31.62      0.63 o
  -4   3   2      613.66      564.92      5.16 o
  -3   3   2       48.62       45.02      0.63 o
  -2   3   2       90.91      130.10      1.35 o
  -1   3   2      220.67      240.36      2.84 o
   0   3   2      681.35      771.12      7.30 o
   1   3   2       10.63       15.25      0.33 o
   2   3   2     1021.12     1067.32      9.23 o
   3   3   2     6926.31     7548.64     74.94 o
   4   3   2     1687.93     1789.74     17.92 o
   5   3   2       43.47       47.13      1.58 o
   6   3   2      508.49      510.16      5.62 o
   7   3   2      630.32      628.82      6.78 o
   8   3   2      500.98      466.84      6.19 o
   9   3   2      338.29      337.72      8.05 o
  10   3   2      245.54      235.60      4.47 o
  11   3   2       46.17       40.35      1.95 o
  12   3   2      333.40      342.27      7.04 o
  13   3   2        3.30        0.79      2.40 o
  14   3   2      479.82      500.03     12.64 o
  15   3   2       53.88       48.65      3.25 o
 -15   4   2       22.06       18.95      2.15 o
 -14   4   2      146.42      152.56      4.99 o
 -13   4   2       46.79       49.07      2.24 o
 -12   4   2      430.74      402.95     10.87 o
 -11   4   2       52.21       53.53      1.85 o
 -10   4   2       26.59       26.98      1.02 o
  -9   4   2      363.52      347.05      5.57 o
  -8   4   2       20.70       28.03      0.79 o
  -7   4   2      352.03      336.16      3.80 o
  -6   4   2      770.28      756.08      7.53 o
  -5   4   2       48.06       41.09      0.68 o
  -4   4   2       28.18       35.68      0.63 o
  -3   4   2       17.57       24.05      0.69 o
  -2   4   2        5.93        5.37      0.34 o
  -1   4   2       10.64       10.24      0.29 o
   0   4   2      284.61      324.98      3.52 o
   1   4   2      599.66      593.79      6.48 o
   2   4   2      441.44      515.04      4.92 o
   3   4   2       30.20       30.92      0.58 o
   4   4   2     1218.12     1196.58     10.93 o
   5   4   2     2096.65     2174.76     20.74 o
   6   4   2     1067.48     1095.73     10.75 o
   7   4   2      404.00      421.98      5.02 o
   8   4   2      619.10      615.98      7.37 o
   9   4   2       97.05      101.65      3.37 o
  10   4   2      272.63      278.62      4.79 o
  11   4   2      150.22      147.27      3.71 o
  12   4   2       20.11       19.97      1.60 o
  13   4   2       10.53       11.19      1.62 o
  14   4   2       10.72        8.87      2.18 o
  15   4   2        5.27        1.66      2.40 o
 -15   5   2      137.44      133.15      5.02 o
 -14   5   2        4.90        0.69      2.05 o
 -13   5   2        0.10       -1.37      1.37 o
 -12   5   2      142.87      130.48      3.85 o
 -11   5   2      449.83      462.15      6.76 o
 -10   5   2      201.62      201.13      3.51 o
  -9   5   2      838.84      816.10     10.52 o
  -8   5   2       28.22       24.26      0.83 o
  -7   5   2      947.05      923.79     10.04 o
  -6   5   2      127.57      133.30      1.74 o
  -5   5   2      693.92      618.15      8.96 o
  -4   5   2      113.08      109.23      1.35 o
  -3   5   2      225.79      238.39      4.19 o
  -2   5   2      166.55      196.99      2.54 o
  -1   5   2      536.82      556.93      5.63 o
   0   5   2     1278.37     1326.84     12.61 o
   1   5   2      136.98      179.84      2.14 o
   2   5   2       85.16      122.81      1.45 o
   3   5   2      220.03      268.52      3.01 o
   4   5   2       13.78       15.12      0.58 o
   5   5   2     4871.15     4919.59     44.84 o
   6   5   2      124.02      143.01      1.98 o
   7   5   2     3717.70     3763.02     35.45 o
   8   5   2        7.01        6.48      0.63 o
   9   5   2        3.15        1.70      0.81 o
  10   5   2       15.71       15.83      1.11 o
  11   5   2       10.73       10.81      1.65 o
  12   5   2       32.75       41.18      1.78 o
  13   5   2        2.33        1.15      1.04 o
  14   5   2       77.35       76.42      3.01 o
 -14   6   2      107.41      100.03      3.66 o
 -13   6   2      179.27      161.54      4.82 o
 -12   6   2      403.86      385.90      7.58 o
 -11   6   2      129.72      134.88      3.78 o
 -10   6   2      280.87      286.68      4.47 o
  -9   6   2       95.99       99.89      1.92 o
  -8   6   2      146.65      141.68      2.62 o
  -7   6   2        0.88        3.58      0.58 o
  -6   6   2      467.26      455.66      4.99 o
  -5   6   2        6.31        3.74      0.62 o
  -4   6   2      608.70      578.06     10.95 o
  -3   6   2       49.57       61.95      0.94 o
  -2   6   2       64.65       72.37      1.02 o
  -1   6   2      578.37      573.94      6.06 o
   0   6   2       36.10       30.34      0.60 o
   1   6   2       50.57       38.98      0.71 o
   2   6   2     1477.88     1475.56     21.65 o
   3   6   2      410.09      433.46      5.23 o
   4   6   2      768.34      778.31      7.70 o
   5   6   2       56.83       63.01      1.17 o
   6   6   2      739.92      734.68      8.13 o
   7   6   2      543.36      532.91      7.41 o
   8   6   2      689.83      709.70      9.77 o
   9   6   2       18.46       18.03      1.03 o
  10   6   2      241.08      238.98      4.58 o
  11   6   2        5.32        6.41      1.99 o
  12   6   2       14.80       12.51      1.35 o
  13   6   2        0.98        2.92      1.62 o
  14   6   2       83.28       76.81     10.65 o
 -14   7   2      136.33      124.35     10.44 o
 -13   7   2        6.42        1.91      1.74 o
 -12   7   2       22.46       20.70      1.98 o
 -11   7   2       31.07       33.71      2.20 o
 -10   7   2        1.58        0.22      1.06 o
  -9   7   2       38.22       38.00      1.41 o
  -8   7   2      171.99      161.47      2.93 o
  -7   7   2       42.52       40.04      1.51 o
  -6   7   2       32.62       35.56      1.58 o
  -5   7   2      609.77      588.30     11.22 o
  -4   7   2     1357.32     1344.07     16.30 o
  -3   7   2       31.82       28.62      1.10 o
  -2   7   2        1.83        4.89      0.43 o
  -1   7   2      417.60      426.02      4.40 o
   0   7   2      203.36      212.42      2.53 o
   1   7   2        6.67       10.99      0.48 o
   2   7   2      483.44      458.74      4.91 o
   3   7   2       57.98       54.83      1.17 o
   4   7   2      199.69      182.40      2.61 o
   5   7   2      135.78      133.18      3.09 o
   6   7   2      106.41      101.99      2.21 o
   7   7   2      553.81      564.34     13.49 o
   8   7   2      288.30      280.65      5.18 o
   9   7   2       11.84       12.37      1.21 o
  10   7   2       31.27       33.63      1.85 o
  11   7   2       12.52       18.08      4.60 o
  12   7   2       36.48       32.18      4.05 o
  13   7   2        7.79        7.76      2.15 o
 -13   8   2      164.73      160.81      4.37 o
 -12   8   2        4.43        5.56      1.65 o
 -11   8   2       28.35       26.39      3.57 o
 -10   8   2      342.76      353.47      6.90 o
  -9   8   2      265.01      272.93      5.42 o
  -8   8   2       80.50       85.42      3.23 o
  -7   8   2        7.70       10.23      0.89 o
  -6   8   2       79.36       80.31      3.78 o
  -5   8   2      223.41      219.99      4.74 o
  -4   8   2       25.92       24.93      1.44 o
  -3   8   2     1895.74     1910.28     18.65 o
  -2   8   2        4.88        6.54      0.43 o
  -1   8   2     2244.96     2197.59     20.16 o
   0   8   2      112.47      114.60      1.68 o
   1   8   2      252.27      251.68      4.26 o
   2   8   2       26.87       22.58      1.79 o
   3   8   2        2.24        2.32      0.56 o
   4   8   2       32.56       31.48      1.02 o
   5   8   2        0.82        0.57      0.76 o
   6   8   2       78.52       85.37      2.04 o
   7   8   2       21.88       22.46      1.36 o
   8   8   2       37.89       33.81      1.60 o
   9   8   2        2.85        5.37      1.31 o
  10   8   2        0.02        3.21      1.39 o
  11   8   2        3.82        2.68      2.27 o
  12   8   2        2.97        3.16      2.14 o
 -11   9   2      171.01      157.52      4.62 o
 -10   9   2        6.52        5.92      1.39 o
  -9   9   2      165.96      179.19      4.19 o
  -8   9   2      108.37      105.56      3.17 o
  -7   9   2      171.39      169.26      3.64 o
  -6   9   2       19.16       19.64      1.31 o
  -5   9   2      316.64      318.02      4.66 o
  -4   9   2      806.27      767.60     13.57 o
  -3   9   2        0.85        1.51      0.39 o
  -2   9   2      237.49      233.73      2.87 o
  -1   9   2       43.46       41.97      1.24 o
   0   9   2      156.02      150.97      3.57 o
   1   9   2      492.84      496.18      6.35 o
   2   9   2      139.12      124.12      6.39 o
   3   9   2      352.00      361.43      6.53 o
   4   9   2       36.60       40.47      3.30 o
   5   9   2       84.31       80.17      2.14 o
   6   9   2      138.22      124.61      4.54 o
   7   9   2       78.86       80.78      3.71 o
   8   9   2      206.49      195.63      6.22 o
   9   9   2       22.73       28.40      2.89 o
  10   9   2        2.18        0.30      1.71 o
  11   9   2       64.54       46.79      3.20 o
 -10  10   2      193.78      182.99      5.91 o
  -9  10   2       72.60       66.11      2.90 o
  -8  10   2      120.47      126.05      8.31 o
  -7  10   2      115.63      111.83      5.98 o
  -6  10   2      176.45      175.32      8.52 o
  -5  10   2       39.62       39.51      1.48 o
  -4  10   2      272.89      272.44      5.27 o
  -3  10   2      405.11      388.77      6.64 o
  -2  10   2      120.18      130.26      3.16 o
  -1  10   2      364.15      353.28      5.54 o
   0  10   2      138.04      146.82      4.40 o
   1  10   2        9.35       10.86      2.20 o
   2  10   2       87.30       76.45      2.84 o
   3  10   2       90.24       98.48      3.30 o
   4  10   2       73.70       74.27      3.30 o
   5  10   2       67.85       74.44      2.82 o
   6  10   2      189.05      195.54      4.74 o
   7  10   2       85.64       87.63      3.54 o
   8  10   2       57.74       62.18      3.55 o
   9  10   2        6.94        5.28      2.75 o
  -8  11   2       49.84       51.96      3.43 o
  -7  11   2       25.44       23.50      2.68 o
  -6  11   2        9.98       10.85      2.05 o
  -5  11   2       25.30       26.78      2.28 o
  -4  11   2       29.48       35.04      2.54 o
  -3  11   2        9.92       10.35      1.89 o
  -2  11   2      186.40      192.24      6.05 o
  -1  11   2       10.21        9.72      1.85 o
   0  11   2       51.63       57.75      2.75 o
   1  11   2        3.24        5.95      1.39 o
   2  11   2        8.15        8.21      1.72 o
   3  11   2       25.24       27.56      3.71 o
   4  11   2       58.68       61.57      3.78 o
   5  11   2       30.51       30.07      2.54 o
   6  11   2       64.37       66.05      3.01 o
   7  11   2       90.92       91.22      4.14 o
  -5  12   2      236.09      238.03     24.19 o
  -4  12   2        0.44       -1.17      1.75 o
  -3  12   2      148.49      148.87      5.36 o
  -2  12   2       45.67       46.92      2.93 o
  -1  12   2       19.56       18.67      2.95 o
   0  12   2        2.40        3.75      2.03 o
   1  12   2       99.11       84.79      7.01 o
   2  12   2       88.12       85.97      5.29 o
   3  12   2       29.51       31.93      6.94 o
   4  12   2       32.06       33.23      3.43 o
   5  12   2       83.16       83.24      4.49 o
 -15   0   3       22.12       21.43      3.85 o
 -13   0   3      163.48      160.40      5.36 o
 -11   0   3      655.99      660.14     12.81 o
  -9   0   3      586.02      584.09      9.92 o
  -7   0   3     1991.63     1982.75     29.30 o
  -5   0   3      198.71      257.81      3.99 o
  -3   0   3      268.61      234.31      3.31 o
  -1   0   3     1218.87     1144.10     11.45 o
   3   0   3       22.30       15.25      0.96 o
   5   0   3      254.28      249.45      4.54 o
   7   0   3      236.75      227.61      4.40 o
   9   0   3        3.62        7.28      1.10 o
  11   0   3        8.41       17.31      2.34 o
  13   0   3      280.41      265.63      9.62 o
  15   0   3       29.62       32.84      3.98 o
 -16   1   3      203.92      201.27      6.70 o
 -15   1   3       10.54        9.00      2.17 o
 -14   1   3     1114.56     1143.65     22.20 o
 -13   1   3       20.44       21.06      1.31 o
 -12   1   3        0.45        0.52      0.39 o
 -11   1   3      124.51      126.58      2.67 o
 -10   1   3        7.86        7.30      1.10 o
  -9   1   3        6.09        7.89      0.48 o
  -8   1   3       12.80        7.41      0.82 o
  -7   1   3      197.93      181.38      2.48 o
  -6   1   3      101.08      117.36      1.80 o
  -5   1   3     3212.52     3312.83     33.80 o
  -4   1   3      901.33      989.59      9.27 o
  -3   1   3     4635.83     4627.39     44.74 o
  -2   1   3      755.57      709.14      6.03 o
  -1   1   3      126.78      126.51      1.17 o
   0   1   3       61.25       53.54      0.63 o
   1   1   3      533.46      533.56      4.90 o
   2   1   3      300.63      311.91      3.45 o
   3   1   3      250.61      266.80      3.16 o
   4   1   3       37.70       36.00      0.82 o
   5   1   3       46.41       62.11      1.17 o
   6   1   3       21.80       37.35      1.02 o
   7   1   3      571.77      567.94      6.82 o
   8   1   3        8.51        6.99      0.92 o
   9   1   3      827.40      818.97     10.28 o
  10   1   3      101.71       95.82      2.57 o
  11   1   3      404.44      417.90     10.25 o
  12   1   3       65.19       68.92      6.53 o
  13   1   3       21.13       17.88      4.67 o
  14   1   3      279.95      284.04      8.12 o
  15   1   3        2.27        1.21      3.30 o
 -16   2   3       25.69       27.29      3.30 o
 -15   2   3       78.45       80.30      3.64 o
 -14   2   3       35.24       36.62      2.72 o
 -13   2   3      292.81      272.53      5.73 o
 -12   2   3        0.69        3.59      0.87 o
 -11   2   3      409.95      399.04      6.73 o
 -10   2   3      241.24      232.46      3.50 o
  -9   2   3      573.69      592.41      7.30 o
  -8   2   3      924.18      951.05     10.78 o
  -7   2   3      267.77      283.65      3.60 o
  -6   2   3     1012.99      991.49     10.19 o
  -5   2   3      497.40      530.12      4.86 o
  -4   2   3     6359.35     6524.80     59.76 o
  -3   2   3      601.25      728.23     14.50 o
  -2   2   3     2367.99     2246.92     24.28 o
  -1   2   3       19.78       10.37      0.29 o
   0   2   3     1066.72      972.49      8.44 o
   1   2   3     1182.16     1276.51     11.71 o
   2   2   3      564.68      564.26      5.70 o
   3   2   3     3898.29     4253.41     41.13 o
   4   2   3       10.46        5.92      0.58 o
   5   2   3     1916.16     2089.40     21.03 o
   6   2   3      367.91      334.68      3.96 o
   7   2   3        2.67        1.94      0.63 o
   8   2   3     1493.12     1486.60     16.31 o
   9   2   3      210.49      224.21      3.68 o
  10   2   3      436.82      405.91      7.20 o
  11   2   3       26.36       32.04      2.33 o
  12   2   3      254.46      241.89      6.24 o
  13   2   3        1.75        1.35      2.27 o
  14   2   3        3.44        3.63      2.47 o
  15   2   3       19.69       19.80      2.66 o
 -16   3   3        9.02       12.16      2.38 o
 -15   3   3        6.22        4.30      1.94 o
 -14   3   3        2.55        2.15      1.79 o
 -13   3   3        1.91        1.64      1.60 o
 -12   3   3       31.87       31.66      1.46 o
 -11   3   3       27.52       27.61      1.51 o
 -10   3   3       55.41       55.77      1.48 o
  -9   3   3      725.36      710.96      8.63 o
  -8   3   3       47.18       41.19      0.96 o
  -7   3   3     1404.32     1317.58     12.73 o
  -6   3   3       26.97       26.39      0.82 o
  -5   3   3      274.12      248.38      2.58 o
  -4   3   3     2478.84     2614.92     27.98 o
  -3   3   3      799.18      747.88     12.36 o
  -2   3   3     2299.95     2414.05     19.84 o
  -1   3   3       19.69       14.49      0.43 o
   0   3   3      353.86      384.10      3.74 o
   1   3   3       12.30       18.07      0.49 o
   2   3   3     1296.96     1439.93     12.75 o
   3   3   3      489.66      467.05      4.67 o
   4   3   3      478.36      594.46      6.18 o
   5   3   3      916.69      887.45      9.00 o
   6   3   3      241.80      223.65      2.80 o
   7   3   3     1000.78      964.83     10.27 o
   8   3   3       46.36       58.16      1.29 o
   9   3   3      542.34      527.41      7.50 o
  10   3   3       10.84       15.19      1.02 o
  11   3   3       80.80       95.72      2.64 o
  12   3   3       18.42       16.65      2.34 o
  13   3   3       38.80       38.92      2.61 o
  14   3   3        7.51        4.45      2.54 o
  15   3   3       27.08       24.75      2.85 o
 -15   4   3      261.23      242.02      7.37 o
 -14   4   3       65.14       62.20      2.59 o
 -13   4   3       29.09       32.64      1.75 o
 -12   4   3      118.49      113.28      2.61 o
 -11   4   3      107.22      105.55      2.31 o
 -10   4   3      452.00      438.26      5.95 o
  -9   4   3     1058.91     1084.57     11.86 o
  -8   4   3      384.85      355.61      4.23 o
  -7   4   3      249.74      258.14      3.04 o
  -6   4   3      400.93      355.14      3.72 o
  -5   4   3      510.25      518.21      8.26 o
  -4   4   3      157.09      141.76      1.58 o
  -3   4   3      299.15      321.57      3.13 o
  -2   4   3       12.67        9.65      1.44 o
  -1   4   3     1113.93     1094.38     11.46 o
   0   4   3      374.80      404.70      3.74 o
   1   4   3     1782.09     1817.54     16.69 o
   2   4   3       23.68       32.31      0.63 o
   3   4   3       41.14       65.56      0.92 o
   4   4   3        0.13        0.55      0.41 o
   5   4   3       32.80       43.68      0.96 o
   6   4   3      159.09      169.94      2.31 o
   7   4   3      894.86      885.57      9.67 o
   8   4   3      635.67      624.28      7.87 o
   9   4   3       16.89       18.88      1.17 o
  10   4   3       16.50       20.85      1.65 o
  11   4   3      374.02      363.13     10.59 o
  12   4   3      105.22      116.68      3.30 o
  13   4   3       11.67       13.00      2.08 o
  14   4   3        6.57        8.28      2.03 o
 -15   5   3       35.01       33.94      3.16 o
 -14   5   3       61.72       67.86      3.37 o
 -13   5   3        4.08        5.12      1.15 o
 -12   5   3      872.59      866.95     14.27 o
 -11   5   3       17.56       18.60      1.92 o
 -10   5   3     1350.16     1340.17     16.02 o
  -9   5   3       64.36       66.37      2.34 o
  -8   5   3      229.42      213.75      3.10 o
  -7   5   3      108.20       85.08      1.35 o
  -6   5   3      155.51      148.48      1.89 o
  -5   5   3       56.65       39.71      0.72 o
  -4   5   3      230.66      241.12      3.58 o
  -3   5   3       33.09       30.59      0.53 o
  -2   5   3      160.77      168.13      2.60 o
  -1   5   3      827.40      866.54      9.35 o
   0   5   3        7.63        9.89      0.33 o
   1   5   3      518.67      530.08      5.22 o
   2   5   3     1461.19     1381.50     13.18 o
   3   5   3       41.92       43.05      0.82 o
   4   5   3     1874.19     1866.44     16.84 o
   5   5   3      154.67      180.65      2.28 o
   6   5   3      176.21      177.87      2.75 o
   7   5   3      108.53      124.62      1.93 o
   8   5   3      166.05      158.82      2.66 o
   9   5   3        4.76        6.00      0.83 o
  10   5   3       30.67       30.88      1.45 o
  11   5   3        0.87        0.63      1.14 o
  12   5   3       30.39       32.77      1.75 o
  13   5   3        0.93        0.26      1.22 o
  14   5   3      283.09      248.38     14.02 o
 -14   6   3        1.62        1.87      1.66 o
 -13   6   3      108.69      108.92      6.25 o
 -12   6   3       92.86       95.80      3.10 o
 -11   6   3       81.74       83.94      2.21 o
 -10   6   3      167.81      166.57      3.00 o
  -9   6   3      520.95      522.76      6.92 o
  -8   6   3      375.35      393.93      4.80 o
  -7   6   3        7.33        6.13      0.55 o
  -6   6   3      259.39      232.92      2.70 o
  -5   6   3      105.02      101.64      1.65 o
  -4   6   3        2.12        3.11      0.33 o
  -3   6   3      147.83      137.22      2.96 o
  -2   6   3       79.21       73.97      1.46 o
  -1   6   3     3030.88     3093.41     32.67 o
   0   6   3      103.08      125.38      1.45 o
   1   6   3     1305.32     1348.93     13.57 o
   2   6   3      118.75      136.54      1.82 o
   3   6   3       58.35       61.99      2.27 o
   4   6   3      448.42      430.38      4.87 o
   5   6   3      145.39      151.23      2.09 o
   6   6   3      122.10      127.66      2.21 o
   7   6   3     1995.46     1978.02     23.24 o
   8   6   3       21.03       20.20      2.20 o
   9   6   3       66.50       63.21      1.83 o
  10   6   3       59.70       58.52      1.98 o
  11   6   3      483.72      457.05      7.73 o
  12   6   3       71.68       73.27      2.42 o
  13   6   3       10.73       11.02      1.85 o
 -14   7   3        0.01        1.95      1.41 o
 -13   7   3        9.14        7.45      2.20 o
 -12   7   3      141.04      143.82      3.93 o
 -11   7   3       61.60       65.17      2.38 o
 -10   7   3       87.65       91.45      2.67 o
  -9   7   3      679.00      685.95     11.82 o
  -8   7   3      207.68      200.24      2.96 o
  -7   7   3      897.51      929.45     10.23 o
  -6   7   3        4.56        5.28      0.56 o
  -5   7   3      187.35      187.22      2.52 o
  -4   7   3      175.35      179.50      2.01 o
  -3   7   3       53.96       52.54      2.06 o
  -2   7   3      183.13      194.94      2.99 o
  -1   7   3     1050.52     1060.11     12.34 o
   0   7   3       15.86       18.20      0.46 o
   1   7   3       62.14       54.82      1.86 o
   2   7   3      162.35      163.32      3.23 o
   3   7   3      921.43      880.72      9.95 o
   4   7   3       67.03       80.77      1.86 o
   5   7   3      123.25      107.99      1.94 o
   6   7   3        0.45        1.54      0.72 o
   7   7   3       60.02       64.66      1.75 o
   8   7   3        2.79        2.96      0.76 o
   9   7   3      217.55      209.53      4.36 o
  10   7   3        0.72        1.33      1.12 o
  11   7   3       23.28       24.53      1.84 o
  12   7   3       22.76       21.21      1.84 o
  13   7   3       70.05       63.20      5.77 o
 -13   8   3       45.80       43.92      8.52 o
 -12   8   3      177.62      179.65      6.25 o
 -11   8   3       41.70       43.39      1.99 o
 -10   8   3      258.09      266.42      5.50 o
  -9   8   3       85.07       85.47      2.82 o
  -8   8   3      137.03      137.07      3.06 o
  -7   8   3       16.42       15.81      1.44 o
  -6   8   3       14.04       17.39      0.68 o
  -5   8   3      289.51      276.98      3.56 o
  -4   8   3      635.88      611.97      6.91 o
  -3   8   3        7.60        5.11      1.92 o
  -2   8   3      871.47      862.33     10.95 o
  -1   8   3        6.75        9.37      0.74 o
   0   8   3      181.63      165.14      2.20 o
   1   8   3       12.70       10.50      0.56 o
   2   8   3       26.64       23.17      0.97 o
   3   8   3      646.01      641.87     10.95 o
   4   8   3      136.99      148.39      2.54 o
   5   8   3       80.60       86.52      2.04 o
   6   8   3        5.68       11.08      1.11 o
   7   8   3       54.83       58.56      1.92 o
   8   8   3      154.26      147.00      4.95 o
   9   8   3      157.04      134.36      3.83 o
  10   8   3      476.38      460.20     38.58 o
  11   8   3        0.72        0.67      2.27 o
  12   8   3      121.42      121.80      5.54 o
 -11   9   3        3.14        3.68      3.30 o
 -10   9   3       41.21       41.01      2.04 o
  -9   9   3       42.63       50.57      1.94 o
  -8   9   3      213.18      212.96      4.61 o
  -7   9   3      277.23      265.17      4.86 o
  -6   9   3        6.29        6.42      0.81 o
  -5   9   3       16.01       14.87      1.35 o
  -4   9   3       23.29       25.92      1.52 o
  -3   9   3        0.03        0.49      0.86 o
  -2   9   3      298.26      295.76      4.70 o
  -1   9   3      996.93      955.46     12.94 o
   0   9   3      900.84      919.30      9.58 o
   1   9   3        6.43        6.36      0.46 o
   2   9   3      875.99      852.51     11.30 o
   3   9   3      181.86      157.44      8.93 o
   4   9   3      124.70      116.70      2.94 o
   5   9   3       35.31       35.49      1.58 o
   6   9   3       49.97       51.81      2.11 o
   7   9   3      156.71      175.78      6.87 o
   8   9   3      101.68      105.74     11.89 o
   9   9   3      277.95      281.58      9.31 o
  10   9   3       34.40       22.54      2.79 o
 -10  10   3       95.15       93.46      3.98 o
  -9  10   3       98.05      102.92     13.67 o
  -8  10   3        2.58        4.07      1.47 o
  -7  10   3        9.82        9.35      1.31 o
  -6  10   3       49.76       50.93      2.42 o
  -5  10   3        3.90        2.89      1.08 o
  -4  10   3        5.24        4.08      1.43 o
  -3  10   3        7.12       15.61      1.61 o
  -2  10   3      419.07      390.38      8.17 o
  -1  10   3      746.18      725.54     13.04 o
   0  10   3      175.04      183.77      9.42 o
   1  10   3      553.13      543.06     10.14 o
   2  10   3        0.91        1.28      1.12 o
   3  10   3      227.56      235.29      6.10 o
   4  10   3       20.94       26.30      1.80 o
   5  10   3       28.51       33.74      1.78 o
   6  10   3       42.88       43.62      5.08 o
   7  10   3       45.96       46.23      5.77 o
   8  10   3        4.80        6.90      1.85 o
   9  10   3       10.86       14.43      2.32 o
  -8  11   3       37.71       40.30      3.50 o
  -7  11   3       55.59       54.48      7.69 o
  -6  11   3        1.69        1.33      1.50 o
  -5  11   3      113.73      117.41      5.98 o
  -4  11   3       69.32       72.77      5.22 o
  -3  11   3      389.71      392.41     15.27 o
  -2  11   3       55.70       60.72      3.02 o
  -1  11   3      157.61      149.38      7.28 o
   0  11   3      372.80      375.13     10.70 o
   1  11   3       93.02      103.32      6.53 o
   2  11   3      133.00      123.32      4.96 o
   3  11   3        3.30        3.35      3.71 o
   4  11   3       65.00       63.58      2.97 o
   5  11   3        5.71        5.06      1.92 o
   6  11   3       17.76       21.40      2.18 o
   7  11   3       19.31       17.75      2.06 o
  -5  12   3       12.36       12.88      5.01 o
  -4  12   3       41.90       43.12      3.16 o
  -3  12   3       18.50       21.88      3.57 o
  -2  12   3       17.94       17.86      2.39 o
  -1  12   3       49.89       47.60      7.42 o
   0  12   3       18.33       26.46      3.04 o
   1  12   3      305.24      277.39     25.30 o
   2  12   3        1.14        0.45      1.88 o
   3  12   3       45.13       41.02      4.12 o
   4  12   3        7.87        8.37      2.39 o
 -16   0   4       90.75       84.78      5.22 o
 -14   0   4      516.33      524.20     14.58 o
 -12   0   4      142.69      146.65      4.12 o
 -10   0   4     1883.00     1883.10     27.54 o
  -8   0   4     1063.02     1020.13     14.50 o
  -6   0   4     1277.30     1292.71     19.10 o
  -4   0   4     5168.89     5073.45     72.78 o
  -2   0   4     6911.94     6985.23     99.91 o
   0   0   4     6060.45     6117.07     64.18 o
   2   0   4        0.55        1.10      0.69 o
   4   0   4     1192.15     1286.25     19.38 o
   6   0   4       62.44       56.48      2.06 o
   8   0   4        4.35        3.57      1.10 o
  10   0   4      270.35      236.92      8.53 o
  12   0   4      494.94      480.58     15.27 o
  14   0   4       34.35       29.54      4.67 o
 -16   1   4       93.15       97.46      4.27 o
 -15   1   4      263.53      256.31      6.94 o
 -14   1   4       34.17       34.38      2.75 o
 -13   1   4       20.67       16.63      1.85 o
 -12   1   4        4.74        5.14      0.89 o
 -11   1   4      260.56      274.88      4.31 o
 -10   1   4       15.41       18.15      0.82 o
  -9   1   4      231.52      245.65      3.20 o
  -8   1   4      848.59      890.22      9.54 o
  -7   1   4     3999.31     4151.63     44.08 o
  -6   1   4      780.65      767.06      8.39 o
  -5   1   4     1461.20     1433.89     13.88 o
  -4   1   4        6.67        3.71      0.23 o
  -3   1   4      810.98      898.21      7.68 o
  -2   1   4      439.68      441.59      3.73 o
  -1   1   4      604.25      543.14      4.97 o
   0   1   4      377.65      384.55      3.26 o
   1   1   4      634.38      656.77      5.80 o
   2   1   4      481.48      540.31      5.56 o
   3   1   4      170.24      178.54      2.82 o
   4   1   4      154.55      139.15      2.96 o
   5   1   4     2241.54     2324.88     23.05 o
   6   1   4      270.17      247.35      3.30 o
   7   1   4      239.55      237.09      3.31 o
   8   1   4      441.11      455.78      6.08 o
   9   1   4      168.19      165.75      3.27 o
  10   1   4      134.49      132.72      5.36 o
  11   1   4      522.00      507.85     11.68 o
  12   1   4        3.51        5.29      2.40 o
  13   1   4      212.21      205.67      5.78 o
  14   1   4       53.52       60.86      3.85 o
  15   1   4      134.17      124.18      6.46 o
 -16   2   4       19.65       15.39      2.07 o
 -15   2   4      105.34      105.59      4.46 o
 -14   2   4      195.82      198.43      6.12 o
 -13   2   4      119.22      124.30      4.23 o
 -12   2   4       89.54       92.22      2.27 o
 -11   2   4       99.96       97.58      1.99 o
 -10   2   4      841.64      853.67     10.41 o
  -9   2   4      155.68      159.27      2.24 o
  -8   2   4      233.23      223.83      2.77 o
  -7   2   4      627.69      662.96      7.11 o
  -6   2   4       34.98       41.77      0.72 o
  -5   2   4       19.10       13.96      0.33 o
  -4   2   4       16.12       33.08      0.55 o
  -3   2   4      137.53      130.09      1.31 o
  -2   2   4      487.49      550.59      4.77 o
  -1   2   4       32.94       30.81      0.53 o
   0   2   4     5991.65     6370.90     54.04 o
   1   2   4     1884.44     1775.07     15.05 o
   2   2   4     3398.54     3498.33     32.53 o
   3   2   4      511.99      498.29      5.53 o
   4   2   4      279.83      281.92      3.72 o
   5   2   4       84.59       73.28      1.41 o
   6   2   4      298.13      284.73      3.45 o
   7   2   4      957.06      941.24     10.00 o
   8   2   4      109.39      109.56      2.18 o
   9   2   4     1376.00     1313.51     20.56 o
  10   2   4      252.89      261.77      6.32 o
  11   2   4       39.01       37.26      1.85 o
  12   2   4       44.33       43.05      3.71 o
  13   2   4      132.71      137.32      4.06 o
  14   2   4       61.37       64.82      3.05 o
  15   2   4       24.76       22.46      2.53 o
 -16   3   4      126.03      129.38      4.02 o
 -15   3   4        1.23        1.32      2.54 o
 -14   3   4      200.85      209.84      5.95 o
 -13   3   4        3.13        3.34      1.32 o
 -12   3   4      308.27      310.21      5.29 o
 -11   3   4      143.91      145.55      2.58 o
 -10   3   4      453.84      451.97      5.84 o
  -9   3   4       36.76       32.49      0.82 o
  -8   3   4      865.34      864.79      8.70 o
  -7   3   4       16.87       13.74      0.49 o
  -6   3   4      188.84      182.30      2.54 o
  -5   3   4     2761.06     2880.82     22.90 o
  -4   3   4      233.21      278.70      2.82 o
  -3   3   4     2473.84     2600.59     32.66 o
  -2   3   4       18.05       20.06      0.43 o
  -1   3   4      342.36      336.91      3.04 o
   0   3   4        0.49        1.32      0.27 o
   1   3   4        1.91        2.36      1.17 o
   2   3   4      283.65      263.07      2.92 o
   3   3   4       15.50       20.64      0.66 o
   4   3   4     2390.17     2489.16     23.76 o
   5   3   4       74.38       85.79      1.39 o
   6   3   4      372.66      378.13      4.43 o
   7   3   4      115.20      101.76      2.61 o
   8   3   4       36.93       43.17      1.29 o
   9   3   4       76.14       81.18      1.87 o
  10   3   4       69.56       74.42      4.95 o
  11   3   4       28.51       31.52      3.85 o
  12   3   4       53.01       52.52      2.67 o
  13   3   4       23.62       22.73      2.28 o
  14   3   4       96.46       93.88      4.26 o
 -15   4   4      225.22      207.39      6.79 o
 -14   4   4        2.13        3.58      1.29 o
 -13   4   4      138.31      129.86      3.51 o
 -12   4   4        0.68        1.23      0.89 o
 -11   4   4      248.05      235.17      3.76 o
 -10   4   4       12.37       11.16      0.82 o
  -9   4   4      238.47      238.79      5.77 o
  -8   4   4       66.82       70.15      1.21 o
  -7   4   4      129.76      132.71      1.70 o
  -6   4   4      805.44      837.02     11.72 o
  -5   4   4      275.04      317.71      4.54 o
  -4   4   4      699.24      723.79     15.31 o
  -3   4   4      528.96      526.45      6.68 o
  -2   4   4     2711.05     2827.45     25.91 o
  -1   4   4      104.87      129.05      1.86 o
   0   4   4        0.49        2.48      0.19 o
   1   4   4     2052.89     2236.22     20.51 o
   2   4   4       44.44       44.35      1.17 o
   3   4   4     1524.41     1653.03     14.82 o
   4   4   4      358.43      367.78      4.03 o
   5   4   4      421.75      460.26      5.15 o
   6   4   4        5.62        3.35      0.66 o
   7   4   4      128.59      148.53      2.34 o
   8   4   4      657.58      638.47      8.79 o
   9   4   4       30.47       22.73      1.25 o
  10   4   4      687.19      684.94     22.03 o
  11   4   4        0.43        1.17      1.11 o
  12   4   4        8.31        6.20      4.53 o
  13   4   4       47.86       42.88      2.67 o
  14   4   4        5.93        0.14      1.84 o
 -15   5   4       86.69       88.03      3.99 o
 -14   5   4       45.62       50.96      5.43 o
 -13   5   4       98.69       90.43      2.84 o
 -12   5   4       17.91       15.75      3.78 o
 -11   5   4        0.00       -0.49      0.89 o
 -10   5   4       16.82       13.76      0.86 o
  -9   5   4        0.28        1.87      0.55 o
  -8   5   4      149.52      141.16      2.96 o
  -7   5   4        8.49        8.66      0.49 o
  -6   5   4       39.14       28.19      0.63 o
  -5   5   4      960.11      992.96     12.35 o
  -4   5   4       90.86      110.03      1.32 o
  -3   5   4       19.78       16.51      0.61 o
  -2   5   4      408.18      415.06      4.64 o
  -1   5   4      752.82      715.97      7.87 o
   0   5   4        0.17        0.69      0.19 o
   1   5   4     2152.49     2181.21     20.12 o
   2   5   4       30.30       24.40      0.68 o
   3   5   4      159.32      182.56      2.42 o
   4   5   4       24.93       16.41      0.53 o
   5   5   4      455.74      415.26      4.62 o
   6   5   4       30.46       20.00      0.81 o
   7   5   4      312.27      306.84      5.16 o
   8   5   4       37.28       39.00      1.18 o
   9   5   4        7.88       13.84      1.04 o
  10   5   4       49.76       56.16      2.40 o
  11   5   4      539.72      555.47     10.66 o
  12   5   4      205.57      204.96      9.76 o
  13   5   4      251.52      251.93      6.03 o
  14   5   4       63.68       60.85      3.59 o
 -14   6   4       19.78       17.42      1.94 o
 -13   6   4      159.80      147.34      4.03 o
 -12   6   4        0.16        3.06      1.21 o
 -11   6   4      303.02      319.97      5.99 o
 -10   6   4       71.95       70.95      1.60 o
  -9   6   4       74.66       76.01      1.58 o
  -8   6   4        5.51        5.04      0.58 o
  -7   6   4      112.04      114.35      1.75 o
  -6   6   4      403.34      396.58      4.71 o
  -5   6   4        1.76        0.69      0.41 o
  -4   6   4      993.91      991.28     10.76 o
  -3   6   4        0.46        1.33      0.49 o
  -2   6   4     1034.46     1017.76     11.70 o
  -1   6   4       17.94       18.87      1.03 o
   0   6   4      245.33      267.76      3.27 o
   1   6   4       56.60       48.91      0.82 o
   2   6   4       54.53       53.96      1.44 o
   3   6   4     1090.07     1081.56     11.73 o
   4   6   4      708.08      721.70      8.28 o
   5   6   4      660.75      590.94      7.45 o
   6   6   4       27.56       33.67      0.95 o
   7   6   4      154.31      160.79      2.68 o
   8   6   4      257.57      267.48      4.01 o
   9   6   4        7.11        4.17      1.09 o
  10   6   4      386.77      396.83      6.79 o
  11   6   4        0.73        1.25      1.44 o
  12   6   4       16.11       16.32      1.84 o
  13   6   4        0.33        1.17      1.55 o
 -14   7   4       58.80       65.99      3.60 o
 -13   7   4        4.23        2.11      1.42 o
 -12   7   4      628.44      641.95     13.37 o
 -11   7   4       38.29       40.87      1.89 o
 -10   7   4      795.24      822.67     19.90 o
  -9   7   4      194.24      198.13      5.91 o
  -8   7   4       30.82       31.58      0.96 o
  -7   7   4       66.88       69.40      1.48 o
  -6   7   4      106.39      111.63      1.58 o
  -5   7   4      481.38      469.42      9.22 o
  -4   7   4        6.22        7.27      0.71 o
  -3   7   4      322.84      279.95      3.92 o
  -2   7   4       17.65       16.53      0.87 o
  -1   7   4       19.71       26.85      1.17 o
   0   7   4     1232.01     1243.73     13.07 o
   1   7   4       85.55       97.58      1.32 o
   2   7   4     1528.33     1475.91     15.18 o
   3   7   4       22.13       16.70      0.72 o
   4   7   4      479.31      454.59     10.18 o
   5   7   4      166.64      152.30      2.56 o
   6   7   4      313.39      304.62      9.49 o
   7   7   4       57.68       61.16      2.13 o
   8   7   4       43.39       42.13      1.62 o
   9   7   4       14.56       20.31      1.48 o
  10   7   4        6.67        6.25      1.41 o
  11   7   4      207.36      220.31      5.97 o
  12   7   4       10.43        9.14      2.01 o
 -13   8   4      212.20      198.35      5.55 o
 -12   8   4       27.87       31.35      2.13 o
 -11   8   4      147.61      151.51      4.08 o
 -10   8   4       91.43       96.43      2.72 o
  -9   8   4      234.68      253.65      5.25 o
  -8   8   4        7.20        7.56      1.10 o
  -7   8   4      527.09      531.60      6.61 o
  -6   8   4        5.25        4.55      0.62 o
  -5   8   4      104.19      108.65      3.37 o
  -4   8   4      133.48      129.76      2.81 o
  -3   8   4      309.25      302.21      6.74 o
  -2   8   4      307.74      322.62      4.53 o
  -1   8   4      435.88      433.16      5.92 o
   0   8   4       17.59       17.37      1.79 o
   1   8   4      314.17      343.77      3.92 o
   2   8   4      211.68      225.01      3.07 o
   3   8   4      684.30      689.31      9.40 o
   4   8   4       43.02       36.84      1.44 o
   5   8   4      520.83      478.55      7.66 o
   6   8   4      146.58      144.12      6.39 o
   7   8   4        6.54       10.32      1.21 o
   8   8   4       51.56       58.79      2.67 o
   9   8   4      207.11      219.45      5.31 o
  10   8   4       39.28       34.07      5.50 o
  11   8   4        0.65       -2.09      2.09 o
 -11   9   4        0.02       -1.06      2.54 o
 -10   9   4       83.81       88.07      2.77 o
  -9   9   4       42.26       40.84      1.78 o
  -8   9   4       80.81       85.43      2.44 o
  -7   9   4       84.48       87.71      5.02 o
  -6   9   4       95.20       88.56      3.09 o
  -5   9   4      222.01      225.47      4.86 o
  -4   9   4       12.52        9.99      2.61 o
  -3   9   4        1.50        3.12      1.44 o
  -2   9   4        2.49        1.74      0.96 o
  -1   9   4      255.96      256.00      6.74 o
   0   9   4        0.02        0.70      0.63 o
   1   9   4       28.37       25.34      1.41 o
   2   9   4      242.40      232.95      5.02 o
   3   9   4       29.75       29.00      1.26 o
   4   9   4      105.20      107.62      3.05 o
   5   9   4      216.86      221.29      4.99 o
   6   9   4      108.92      120.14      3.89 o
   7   9   4       52.37       58.89      3.98 o
   8   9   4        0.76        1.08      1.62 o
   9   9   4       15.19       18.35      2.61 o
  10   9   4        3.00        6.56      2.26 o
 -10  10   4      101.24       92.81      4.03 o
  -9  10   4        2.63        5.79      2.05 o
  -8  10   4       91.59      101.85      5.22 o
  -7  10   4      120.86      124.06      4.67 o
  -6  10   4       79.01       80.75      2.80 o
  -5  10   4       35.13       31.54      3.09 o
  -4  10   4      379.44      376.71      7.28 o
  -3  10   4       53.56       57.80      2.68 o
  -2  10   4      131.05      126.83      7.76 o
  -1  10   4       11.22       10.04      1.28 o
   0  10   4       27.09       25.00      1.92 o
   1  10   4       44.54       37.94      5.15 o
   2  10   4       28.39       34.91      1.65 o
   3  10   4       80.66       82.63      3.13 o
   4  10   4       33.32       32.33      1.84 o
   5  10   4        0.01        1.71      1.22 o
   6  10   4       13.97       15.61      1.88 o
   7  10   4        6.68        7.67      1.55 o
   8  10   4       22.56       26.50      3.56 o
  -8  11   4       25.51       29.12      5.08 o
  -7  11   4      381.90      381.68     20.42 o
  -6  11   4      167.86      160.35      5.37 o
  -5  11   4      381.72      371.44     10.45 o
  -4  11   4        0.10       -2.25      2.40 o
  -3  11   4       24.55       28.50      2.22 o
  -2  11   4      168.15      174.88      7.01 o
  -1  11   4        1.87        3.01      1.83 o
   0  11   4      228.77      217.03      7.13 o
   1  11   4      208.09      202.51      7.68 o
   2  11   4        1.73       -2.10      4.60 o
   3  11   4       19.63       23.18      2.66 o
   4  11   4        8.82        8.06      2.24 o
   5  11   4       44.36       45.99      2.89 o
   6  11   4       56.48       52.81      2.81 o
  -5  12   4       13.51       15.26      2.40 o
  -4  12   4       12.17        8.82      2.75 o
  -3  12   4        6.47        9.67      2.22 o
  -2  12   4       80.89       81.98      3.97 o
  -1  12   4       18.54       19.66      2.43 o
   0  12   4        1.23       -2.31      2.31 o
   1  12   4      190.81      191.10      9.76 o
   2  12   4       42.23       37.13      3.22 o
   3  12   4      125.93      132.30      7.49 o
 -15   0   5      254.15      257.21     11.27 o
 -13   0   5      225.53      227.10      8.25 o
 -11   0   5     1681.49     1670.63     29.99 o
  -9   0   5       38.01       36.14      1.24 o
  -7   0   5      432.47      391.95      6.33 o
  -5   0   5    11621.08    12549.12    395.99 o
  -3   0   5      885.65      891.24     10.92 o
  -1   0   5     1400.07     1516.64     16.12 o
   1   0   5        0.42        1.51      0.41 o
   3   0   5      593.49      548.66      8.27 o
   5   0   5     1120.38     1145.50     17.96 o
   7   0   5     1667.05     1715.46     26.56 o
   9   0   5      561.79      528.45     15.42 o
  11   0   5      148.01      123.15      5.77 o
  13   0   5       52.09       56.06      4.12 o
 -16   1   5       14.45       10.38      2.23 o
 -15   1   5       24.16       24.86      2.38 o
 -14   1   5       67.82       64.91      3.06 o
 -13   1   5       13.72       14.43      1.99 o
 -12   1   5        1.06        1.50      0.63 o
 -11   1   5       13.06       15.23      1.65 o
 -10   1   5      917.24      929.62     13.65 o
  -9   1   5      110.02      105.61      1.80 o
  -8   1   5     2045.51     2011.23     21.71 o
  -7   1   5       24.38       27.21      0.58 o
  -6   1   5       12.63       21.58      0.53 o
  -5   1   5     1178.55     1195.47     13.70 o
  -4   1   5       12.38        7.42      0.25 o
  -3   1   5      523.93      536.90      4.79 o
  -2   1   5     1707.48     1683.25     12.96 o
  -1   1   5      241.39      253.33      2.24 o
   0   1   5      576.97      548.60      4.62 o
   1   1   5      403.88      485.31      4.11 o
   2   1   5       19.80       25.66      1.03 o
   3   1   5      104.15       87.00      2.13 o
   4   1   5     1162.50     1178.68     11.83 o
   5   1   5        4.01        2.78      0.72 o
   6   1   5     2604.31     2745.32     29.14 o
   7   1   5       10.45       14.50      2.27 o
   8   1   5      226.54      233.58      3.78 o
   9   1   5        1.16        0.70      1.48 o
  10   1   5        3.28        3.01      3.09 o
  11   1   5       52.38       51.85      3.23 o
  12   1   5       99.09      108.87      4.18 o
  13   1   5      125.74      137.13      5.15 o
  14   1   5      148.12      155.00      9.55 o
 -16   2   5       49.72       46.87      2.97 o
 -15   2   5      103.05      101.29      3.82 o
 -14   2   5       91.06       96.50      3.69 o
 -13   2   5       71.01       70.24      2.61 o
 -12   2   5       97.34       99.14      2.24 o
 -11   2   5      885.12      864.33     11.92 o
 -10   2   5       19.77       15.83      0.82 o
  -9   2   5        0.50        0.48      0.39 o
  -8   2   5      102.09       99.17      1.49 o
  -7   2   5      574.76      597.75      5.96 o
  -6   2   5       10.53       19.81      0.69 o
  -5   2   5      127.59      139.57      1.60 o
  -4   2   5      846.20      880.17     10.98 o
  -3   2   5       27.09       26.85      0.43 o
  -2   2   5     6331.70     6653.58     82.58 o
  -1   2   5      769.20      749.36      7.80 o
   0   2   5      511.40      468.93      4.26 o
   1   2   5       75.79       65.77      0.87 o
   2   2   5      273.12      331.48      3.64 o
   3   2   5     1572.06     1615.05     16.64 o
   4   2   5      452.94      438.94      5.78 o
   5   2   5       55.39       63.39      1.31 o
   6   2   5     1220.21     1215.75     12.79 o
   7   2   5       93.11       78.83      1.39 o
   8   2   5       13.04       14.49      1.24 o
   9   2   5      122.05      119.43      2.87 o
  10   2   5      289.71      288.92      6.08 o
  11   2   5       26.67       26.86      2.67 o
  12   2   5        8.44        5.98      1.85 o
  13   2   5      107.40      112.08      4.47 o
  14   2   5       32.51       29.19      2.44 o
 -16   3   5       19.23       17.65      2.89 o
 -15   3   5      370.78      386.02      8.90 o
 -14   3   5       41.63       43.06      3.30 o
 -13   3   5      592.55      604.02     10.71 o
 -12   3   5        5.31        3.02      0.71 o
 -11   3   5       72.85       73.75      1.79 o
 -10   3   5       23.84       16.36      0.68 o
  -9   3   5      206.94      202.34      2.66 o
  -8   3   5       41.75       55.76      0.92 o
  -7   3   5       87.10       89.20      1.31 o
  -6   3   5     2333.53     2427.16     21.14 o
  -5   3   5       88.13       78.27      1.11 o
  -4   3   5      370.36      363.25      4.82 o
  -3   3   5     1930.28     1996.78     27.51 o
  -2   3   5       29.61       24.03      1.17 o
  -1   3   5      129.88      105.82      1.37 o
   0   3   5      101.37      103.45      1.35 o
   1   3   5      714.21      661.50      6.14 o
   2   3   5      609.81      642.25      6.24 o
   3   3   5     1991.32     2068.75     20.06 o
   4   3   5       52.78       43.39      1.06 o
   5   3   5        3.88        3.30      0.56 o
   6   3   5       33.56       43.08      1.15 o
   7   3   5      627.62      637.46      7.31 o
   8   3   5      486.97      445.75      6.39 o
   9   3   5      160.15      146.94      3.04 o
  10   3   5      641.50      609.74      9.76 o
  11   3   5       68.95       77.88      2.93 o
  12   3   5        2.14        4.15      4.26 o
  13   3   5      376.92      394.78     11.69 o
  14   3   5      177.77      189.24      5.65 o
 -15   4   5        0.04       -0.36      1.98 o
 -14   4   5       70.53       78.26      2.69 o
 -13   4   5      138.13      147.17      7.22 o
 -12   4   5      293.37      298.79      6.28 o
 -11   4   5       62.47       68.13      1.55 o
 -10   4   5       34.53       35.87      1.72 o
  -9   4   5      369.86      395.06      4.68 o
  -8   4   5      100.49       95.13      1.39 o
  -7   4   5      452.72      462.46      4.81 o
  -6   4   5       69.49       79.11      1.11 o
  -5   4   5      254.30      266.72      3.01 o
  -4   4   5      211.06      189.54      3.23 o
  -3   4   5      521.35      538.43      5.42 o
  -2   4   5     3338.27     3545.44     36.57 o
  -1   4   5      263.61      279.76      3.28 o
   0   4   5     3665.71     3827.79     39.58 o
   1   4   5        0.07        0.89      0.39 o
   2   4   5      809.08      789.26      7.80 o
   3   4   5        0.30        1.20      0.25 o
   4   4   5      183.48      190.58      2.54 o
   5   4   5      899.69      885.19      9.65 o
   6   4   5      267.85      274.47      3.60 o
   7   4   5      895.21      844.59     20.88 o
   8   4   5       98.46       91.99      2.18 o
   9   4   5      238.47      226.08      4.03 o
  10   4   5       45.42       46.62      1.91 o
  11   4   5       36.07       38.22      2.09 o
  12   4   5       18.61       20.41      2.28 o
  13   4   5       12.55       12.42      2.20 o
  14   4   5      123.49      115.29     10.24 o
 -15   5   5        2.79        5.80      3.09 o
 -14   5   5      157.41      159.08      4.77 o
 -13   5   5       48.14       52.84      5.70 o
 -12   5   5      349.25      353.90      6.58 o
 -11   5   5        7.10        6.91      0.76 o
 -10   5   5      119.57      128.05      2.27 o
  -9   5   5      302.91      302.37      3.99 o
  -8   5   5       44.51       49.13      0.97 o
  -7   5   5      295.43      319.87      4.74 o
  -6   5   5      180.19      170.87      2.18 o
  -5   5   5       12.32       10.14      0.62 o
  -4   5   5      505.49      484.76      6.61 o
  -3   5   5      579.48      610.41      8.88 o
  -2   5   5       55.17       61.89      1.92 o
  -1   5   5       13.53       12.11      0.63 o
   0   5   5       29.02       31.74      0.49 o
   1   5   5      225.49      231.32      2.82 o
   2   5   5      305.70      273.76      3.21 o
   3   5   5       46.78       58.05      2.61 o
   4   5   5      282.54      283.74      3.50 o
   5   5   5       31.95       31.32      0.89 o
   6   5   5       79.87       77.78      4.19 o
   7   5   5       76.63       65.27      1.54 o
   8   5   5      436.96      408.64      7.64 o
   9   5   5       72.31       71.50      2.08 o
  10   5   5      171.50      187.41      3.96 o
  11   5   5      120.80      136.42      3.73 o
  12   5   5      144.14      151.70      4.40 o
  13   5   5       13.12       11.76      3.02 o
 -14   6   5      277.39      259.45      7.01 o
 -13   6   5      121.78      133.94      3.79 o
 -12   6   5       70.39       69.45      2.07 o
 -11   6   5      135.14      140.15      5.63 o
 -10   6   5       73.72       73.30      2.61 o
  -9   6   5      352.79      347.50      4.52 o
  -8   6   5       96.74      100.22      1.70 o
  -7   6   5       72.96       73.81      1.35 o
  -6   6   5      211.78      215.38      2.70 o
  -5   6   5       26.79       26.55      2.34 o
  -4   6   5       93.66       90.90      1.69 o
  -3   6   5       52.94       54.34      1.24 o
  -2   6   5       36.22       35.35      0.95 o
  -1   6   5      194.70      211.93      2.68 o
   0   6   5      285.24      271.13      3.33 o
   1   6   5        3.75        2.20      0.29 o
   2   6   5     1563.15     1520.04     15.54 o
   3   6   5        8.37        6.28      0.53 o
   4   6   5       43.70       49.76      1.31 o
   5   6   5      119.04      125.57      3.71 o
   6   6   5      153.76      157.29      2.58 o
   7   6   5      418.82      416.84      5.73 o
   8   6   5        9.80       10.98      1.58 o
   9   6   5      106.09      112.31      2.84 o
  10   6   5       17.23       17.43      1.45 o
  11   6   5      102.89      111.94      3.59 o
  12   6   5       23.45       17.58      1.89 o
 -13   7   5      223.69      214.30      7.08 o
 -12   7   5       28.17       38.62      1.93 o
 -11   7   5       85.05       81.16      2.31 o
 -10   7   5        9.28       11.52      1.65 o
  -9   7   5        5.72        6.91      0.92 o
  -8   7   5        0.55        0.34      0.89 o
  -7   7   5       10.91       13.14      1.10 o
  -6   7   5      413.30      378.31      6.18 o
  -5   7   5       11.59       14.29      1.24 o
  -4   7   5       27.80       21.21      0.99 o
  -3   7   5      746.56      733.85     18.46 o
  -2   7   5      180.46      177.87      2.73 o
  -1   7   5      364.40      337.52      4.18 o
   0   7   5        7.95        5.91      0.50 o
   1   7   5     1301.82     1300.10     13.02 o
   2   7   5       11.02       10.21      0.69 o
   3   7   5      636.33      679.49      8.79 o
   4   7   5       11.48        7.61      0.63 o
   5   7   5       80.65       77.63      2.61 o
   6   7   5       19.45       20.84      1.21 o
   7   7   5       13.94       21.54      1.17 o
   8   7   5      162.17      161.19      3.30 o
   9   7   5      140.00      127.18      3.13 o
  10   7   5      296.96      320.31      8.13 o
  11   7   5        0.14        1.63      3.50 o
  12   7   5       23.95       21.43      3.78 o
 -12   8   5      196.60      199.09      6.10 o
 -11   8   5        6.14        6.39      1.17 o
 -10   8   5      123.73      122.58      4.12 o
  -9   8   5       15.24       16.95      1.25 o
  -8   8   5       28.70       26.91      1.92 o
  -7   8   5        5.49        5.29      1.79 o
  -6   8   5      284.94      281.49      4.92 o
  -5   8   5        0.45        0.61      0.82 o
  -4   8   5      151.88      159.37      2.81 o
  -3   8   5       30.91       25.29      1.85 o
  -2   8   5      538.57      522.34     17.07 o
  -1   8   5        8.15        9.30      0.89 o
   0   8   5      471.91      477.95      9.43 o
   1   8   5        6.22        7.00      1.31 o
   2   8   5      738.50      726.96      8.47 o
   3   8   5      622.40      595.65      9.44 o
   4   8   5      245.68      251.09      3.86 o
   5   8   5        1.94        2.47      1.03 o
   6   8   5       40.35       37.84      2.01 o
   7   8   5      143.07      141.77      4.05 o
   8   8   5        0.12        0.79      1.32 o
   9   8   5       57.36       59.10      5.29 o
  10   8   5      146.67      148.35      9.69 o
  11   8   5        7.53        8.86      2.21 o
 -11   9   5       55.24       61.98     10.03 o
 -10   9   5       66.29       63.27      9.00 o
  -9   9   5        6.35        6.04      3.23 o
  -8   9   5      360.70      363.56      7.86 o
  -7   9   5        0.07        0.33      1.37 o
  -6   9   5       54.49       59.91      2.31 o
  -5   9   5      106.85      103.99      2.92 o
  -4   9   5      238.62      244.82      4.88 o
  -3   9   5       14.33       13.42      1.20 o
  -2   9   5        6.36        9.28      1.31 o
  -1   9   5        3.86        2.18      1.17 o
   0   9   5      138.11      137.03      3.18 o
   1   9   5      105.51      111.85      2.89 o
   2   9   5       65.81       58.33      3.85 o
   3   9   5       40.45       47.48      2.47 o
   4   9   5        1.47       -0.71      0.91 o
   5   9   5        0.00       -1.10      1.92 o
   6   9   5       87.62       93.14      3.50 o
   7   9   5      112.29      124.38      4.64 o
   8   9   5      152.24      161.44      6.20 o
   9   9   5        1.43        3.38      3.37 o
 -10  10   5      161.98      149.32      5.22 o
  -9  10   5       57.04       52.23      6.94 o
  -8  10   5       50.09       43.83      3.16 o
  -7  10   5      441.98      441.69     10.52 o
  -6  10   5       40.53       45.62      6.25 o
  -5  10   5      746.15      743.37     12.96 o
  -4  10   5        2.09        2.43      1.05 o
  -3  10   5       89.07       87.39      3.02 o
  -2  10   5        4.28        4.81      1.24 o
  -1  10   5       87.15       86.71      3.30 o
   0  10   5       11.88       17.98      2.10 o
   1  10   5       55.50       57.04      5.36 o
   2  10   5        1.40        4.08      1.50 o
   3  10   5      245.82      245.00      5.09 o
   4  10   5       72.68       69.01      2.58 o
   5  10   5      272.79      292.41      8.31 o
   6  10   5       44.88       50.09      2.89 o
   7  10   5      139.93      140.32      7.21 o
   8  10   5       12.70       13.74      3.09 o
  -8  11   5      374.87      369.59     12.51 o
  -7  11   5        4.83        5.32      1.76 o
  -6  11   5      330.98      319.94      8.06 o
  -5  11   5       43.97       42.76      2.46 o
  -4  11   5       88.69       88.66      3.95 o
  -3  11   5      504.56      488.44     13.02 o
  -2  11   5      187.84      190.42      6.08 o
  -1  11   5       30.95       32.17      3.09 o
   0  11   5        1.72        3.25      2.34 o
   1  11   5        1.97        2.13      1.99 o
   2  11   5      193.51      183.66      7.18 o
   3  11   5       77.89       78.49      4.14 o
   4  11   5      354.38      362.21     21.73 o
   5  11   5      136.88      151.13      9.48 o
   6  11   5      342.07      358.84     36.37 o
  -4  12   5       16.27       16.43      2.47 o
  -3  12   5      117.26      115.57      5.62 o
  -2  12   5      231.94      220.84      7.08 o
  -1  12   5        0.52       -0.23      2.40 o
   0  12   5       56.17       61.71      3.99 o
   1  12   5      116.82      105.15      5.18 o
   2  12   5       22.77       21.80      2.88 o
 -16   0   6      118.48      108.84      6.60 o
 -14   0   6        2.09        3.71      2.06 o
 -12   0   6        3.47        3.16      0.69 o
 -10   0   6      772.20      760.50     18.74 o
  -8   0   6     1154.92     1244.67     19.88 o
  -6   0   6      316.66      308.22      5.23 o
  -4   0   6     1840.85     1846.24     23.34 o
  -2   0   6      266.26      297.54      3.58 o
   0   0   6      335.65      331.96      4.27 o
   2   0   6     4373.72     4585.94     56.24 o
   4   0   6     1214.63     1157.10     16.03 o
   6   0   6     1950.78     1933.58     27.43 o
   8   0   6      905.87      843.69     19.30 o
  10   0   6       73.41       76.67      4.53 o
  12   0   6      254.34      277.02     10.04 o
  14   0   6        0.03       -0.55      4.12 o
 -16   1   6       17.26       15.18      2.05 o
 -15   1   6        4.85        6.72      1.70 o
 -14   1   6        6.51        5.16      1.45 o
 -13   1   6      129.48      131.69      4.60 o
 -12   1   6       15.44       14.23      1.10 o
 -11   1   6      950.96      993.00     13.24 o
 -10   1   6       25.44       27.14      0.82 o
  -9   1   6      619.29      595.74      7.04 o
  -8   1   6      748.25      741.65      8.82 o
  -7   1   6       50.12       59.40      0.86 o
  -6   1   6     1037.73     1043.13     10.60 o
  -5   1   6       19.47       20.54      0.49 o
  -4   1   6       36.19       30.58      0.43 o
  -3   1   6     2161.89     2462.11     18.70 o
  -2   1   6      116.00      149.21      2.61 o
  -1   1   6       42.13       26.33      0.43 o
   0   1   6        6.94        7.70      0.39 o
   1   1   6      773.18      774.83      8.35 o
   2   1   6      779.67      847.58      8.05 o
   3   1   6     2129.65     2146.28     20.02 o
   4   1   6       41.10       50.43      0.96 o
   5   1   6     1649.02     1599.08     15.81 o
   6   1   6       48.44       48.34      1.41 o
   7   1   6      193.36      186.05      2.95 o
   8   1   6      216.47      198.53      3.91 o
   9   1   6       26.07       21.23      2.14 o
  10   1   6      478.33      475.02     10.60 o
  11   1   6        1.00        1.97      2.17 o
  12   1   6       30.12       27.53      3.30 o
  13   1   6       70.76       73.94      5.02 o
  14   1   6       23.97       22.07      4.12 o
 -16   2   6       19.09       17.67      2.17 o
 -15   2   6        1.64        1.03      1.29 o
 -14   2   6       26.90       30.02      2.82 o
 -13   2   6        1.82        2.15      1.19 o
 -12   2   6       35.78       38.41      1.22 o
 -11   2   6      136.06      139.35      2.41 o
 -10   2   6        8.11        6.88      0.43 o
  -9   2   6      840.93      810.94      8.23 o
  -8   2   6       13.26       15.00      0.58 o
  -7   2   6      589.28      606.60     11.50 o
  -6   2   6      111.14      113.81      1.36 o
  -5   2   6     2169.25     2102.17     18.81 o
  -4   2   6      187.57      191.88      2.89 o
  -3   2   6     1170.43     1159.07     11.20 o
  -2   2   6      316.72      357.10      3.51 o
  -1   2   6       10.23       13.26      0.39 o
   0   2   6      900.20      989.24      8.72 o
   1   2   6      464.70      506.00      4.69 o
   2   2   6     3620.67     3956.88     34.53 o
   3   2   6       24.98       17.65      0.96 o
   4   2   6        2.70        4.80      1.10 o
   5   2   6        8.83       10.70      0.82 o
   6   2   6       42.07       38.34      1.17 o
   7   2   6      848.13      865.35     10.07 o
   8   2   6       54.73       52.47      2.89 o
   9   2   6      450.86      428.82     10.94 o
  10   2   6      110.16      102.21      3.64 o
  11   2   6      118.38      114.28      4.60 o
  12   2   6       34.81       34.61      2.77 o
  13   2   6       10.65        8.39      2.42 o
  14   2   6        2.31        3.27      2.03 o
 -16   3   6      134.25      124.49      4.33 o
 -15   3   6        3.32        3.20      1.55 o
 -14   3   6        3.38        6.75      1.79 o
 -13   3   6        8.93       10.68      1.07 o
 -12   3   6        0.62        1.77      0.82 o
 -11   3   6        3.62        5.55      0.63 o
 -10   3   6        0.53        0.41      0.56 o
  -9   3   6        2.68        6.78      0.89 o
  -8   3   6      347.42      310.93      3.60 o
  -7   3   6      580.31      612.86      6.47 o
  -6   3   6      789.42      763.81      8.62 o
  -5   3   6      238.54      216.52      4.88 o
  -4   3   6       64.26       98.39      1.17 o
  -3   3   6     1193.15     1264.25     16.11 o
  -2   3   6      672.27      654.23      6.41 o
  -1   3   6       32.15       32.13      0.76 o
   0   3   6     1391.30     1485.09     12.67 o
   1   3   6       57.87       48.44      0.87 o
   2   3   6       90.94       91.29      1.25 o
   3   3   6      963.63     1024.45     10.18 o
   4   3   6      641.40      672.94      7.85 o
   5   3   6       34.60       29.84      1.06 o
   6   3   6      218.91      225.54      3.25 o
   7   3   6     1568.53     1603.09     22.10 o
   8   3   6       68.22       69.64      2.89 o
   9   3   6      215.28      198.20      4.19 o
  10   3   6      845.54      838.79     13.88 o
  11   3   6       64.28       71.97      2.91 o
  12   3   6      324.67      350.71      8.66 o
  13   3   6       31.47       28.07      2.67 o
 -15   4   6        0.14        4.51      2.03 o
 -14   4   6      102.51       97.43      7.35 o
 -13   4   6       13.24       15.04      1.26 o
 -12   4   6      323.71      338.48      6.05 o
 -11   4   6      128.58      128.44      2.42 o
 -10   4   6      259.81      262.98      4.81 o
  -9   4   6      153.67      143.05      3.23 o
  -8   4   6        6.02       15.31      0.69 o
  -7   4   6        7.20       13.86      0.55 o
  -6   4   6       26.48       29.89      0.63 o
  -5   4   6       19.88       16.01      0.46 o
  -4   4   6      213.89      202.59      2.11 o
  -3   4   6     1612.48     1538.62     22.92 o
  -2   4   6      307.82      322.77      5.92 o
  -1   4   6     1221.57     1290.57     15.76 o
   0   4   6     2023.13     1969.71     19.77 o
   1   4   6        8.00        9.01      1.37 o
   2   4   6       52.38       40.54      0.87 o
   3   4   6       46.38       37.01      1.24 o
   4   4   6      284.10      265.91      3.51 o
   5   4   6      225.09      215.64      3.01 o
   6   4   6      231.56      234.47      3.53 o
   7   4   6        0.06        1.82      1.51 o
   8   4   6       26.51       24.43      1.44 o
   9   4   6      347.27      339.08      5.71 o
  10   4   6       68.83       65.37      2.42 o
  11   4   6      160.21      147.95      3.74 o
  12   4   6       11.62       11.38      2.01 o
  13   4   6      104.83      110.62      4.12 o
 -15   5   6      283.04      273.54      9.36 o
 -14   5   6        7.38        7.63      2.21 o
 -13   5   6      285.00      281.01      6.05 o
 -12   5   6        6.21        5.12      1.06 o
 -11   5   6      351.12      370.95      6.32 o
 -10   5   6      335.20      339.03      5.15 o
  -9   5   6      152.87      153.10      3.09 o
  -8   5   6        0.23        2.99      0.62 o
  -7   5   6      411.15      425.89      6.95 o
  -6   5   6       97.33       73.96      2.54 o
  -5   5   6       56.58       64.98      0.89 o
  -4   5   6      273.26      299.55      4.75 o
  -3   5   6      801.63      777.94      8.03 o
  -2   5   6       33.76       38.15      0.91 o
  -1   5   6     1082.21     1070.09     10.68 o
   0   5   6        5.82       11.41      0.39 o
   1   5   6     1100.31     1084.24     11.25 o
   2   5   6      197.52      207.12      2.42 o
   3   5   6      120.00      112.16      1.86 o
   4   5   6        6.26        9.26      0.76 o
   5   5   6       12.94       16.02      1.31 o
   6   5   6       16.04        9.23      0.74 o
   7   5   6       30.31       35.00      1.17 o
   8   5   6        2.57        0.90      0.83 o
   9   5   6        0.23        1.55      0.94 o
  10   5   6      138.98      134.56      3.60 o
  11   5   6       57.11       56.14      2.43 o
  12   5   6       60.30       67.87      2.96 o
  13   5   6       26.90       23.37      2.74 o
 -14   6   6       76.41       78.18      3.71 o
 -13   6   6       97.39      105.23      3.85 o
 -12   6   6      570.52      589.22     11.36 o
 -11   6   6      109.93      119.53      2.96 o
 -10   6   6      298.90      305.38      6.08 o
  -9   6   6       66.79       71.95      1.92 o
  -8   6   6        0.05        0.80      0.46 o
  -7   6   6        1.93        4.81      0.49 o
  -6   6   6       98.74       98.55      1.65 o
  -5   6   6       13.67        7.49      1.58 o
  -4   6   6        7.03        6.02      0.63 o
  -3   6   6      148.88      159.84      2.38 o
  -2   6   6     1216.47     1226.04     15.26 o
  -1   6   6     1116.18     1089.26     11.41 o
   0   6   6     3111.93     3200.78     33.12 o
   1   6   6       28.64       28.89      0.63 o
   2   6   6       76.42       78.50      1.32 o
   3   6   6       24.48       17.11      0.78 o
   4   6   6       17.70       21.00      0.86 o
   5   6   6      535.18      493.15      7.50 o
   6   6   6       72.25       86.66      1.77 o
   7   6   6      145.40      142.93      2.56 o
   8   6   6      149.40      140.96      7.01 o
   9   6   6        1.13        1.08      1.32 o
  10   6   6       13.81       19.31      2.61 o
  11   6   6       23.13       25.71      2.13 o
  12   6   6       41.16       37.18      2.39 o
 -13   7   6        0.57       -1.36      1.88 o
 -12   7   6      189.14      190.80      5.32 o
 -11   7   6       18.48       21.48      1.79 o
 -10   7   6       31.43       39.36      2.27 o
  -9   7   6      510.86      506.41     11.76 o
  -8   7   6      108.92      121.01      2.44 o
  -7   7   6      349.89      330.81      4.95 o
  -6   7   6      283.80      302.37      4.93 o
  -5   7   6       60.50       57.59      1.52 o
  -4   7   6      260.68      254.28      5.16 o
  -3   7   6      442.56      437.04      6.57 o
  -2   7   6      590.20      605.34      7.99 o
  -1   7   6       60.49       65.84      1.65 o
   0   7   6      484.16      500.05      8.20 o
   1   7   6        0.28       -0.30      0.92 o
   2   7   6       90.35       83.27      1.45 o
   3   7   6        8.91       10.72      1.24 o
   4   7   6       10.40        8.27      0.82 o
   5   7   6       17.80       14.38      1.02 o
   6   7   6      270.25      251.07      4.47 o
   7   7   6      123.11      124.70      3.30 o
   8   7   6      286.35      288.02      9.21 o
   9   7   6        2.82        2.76      1.47 o
  10   7   6      116.59      125.02      4.17 o
  11   7   6       65.00       59.81      2.94 o
 -12   8   6       31.18       33.15      2.21 o
 -11   8   6      111.08      118.19      3.91 o
 -10   8   6        4.79        5.24      0.99 o
  -9   8   6      153.68      169.48      3.76 o
  -8   8   6        0.58        0.52      1.16 o
  -7   8   6      211.45      222.05      8.04 o
  -6   8   6       19.50       18.22      1.17 o
  -5   8   6      119.12      119.99      2.65 o
  -4   8   6       41.44       36.81      1.32 o
  -3   8   6      794.18      786.14     10.86 o
  -2   8   6      131.95      127.59      2.36 o
  -1   8   6      558.91      553.74     23.67 o
   0   8   6       17.12       18.67      1.92 o
   1   8   6        0.60        1.20      2.06 o
   2   8   6       52.36       48.65      2.89 o
   3   8   6       48.90       51.27      1.31 o
   4   8   6        6.68        4.28      0.78 o
   5   8   6       52.95       52.26      2.06 o
   6   8   6       38.16       43.61      4.12 o
   7   8   6      310.41      311.06     10.04 o
   8   8   6        1.97        2.95      3.02 o
   9   8   6      489.47      486.02     11.60 o
  10   8   6        4.46        4.81      1.99 o
 -11   9   6      175.77      188.61      7.01 o
 -10   9   6       12.73       16.86      4.12 o
  -9   9   6        0.03       -0.04      4.60 o
  -8   9   6      322.65      341.00      9.28 o
  -7   9   6        4.54        4.76      1.35 o
  -6   9   6       73.79       65.21      2.69 o
  -5   9   6       56.93       57.94      2.34 o
  -4   9   6      121.61      118.47      3.04 o
  -3   9   6       30.51       32.86      1.72 o
  -2   9   6       32.20       40.41      3.64 o
  -1   9   6      198.85      186.50     10.24 o
   0   9   6       19.74       18.72      1.29 o
   1   9   6       12.35       13.29      1.16 o
   2   9   6       11.16       12.11      2.02 o
   3   9   6      194.68      199.84     12.44 o
   4   9   6       84.22       85.59      3.10 o
   5   9   6      481.66      466.02     10.25 o
   6   9   6       99.27       98.74      5.15 o
   7   9   6       11.69       15.14      1.98 o
   8   9   6      355.18      381.68     11.95 o
   9   9   6        4.43        2.75      2.06 o
  -9  10   6       70.07       68.84      3.35 o
  -8  10   6      105.67       99.20      6.46 o
  -7  10   6       18.26       18.98      1.79 o
  -6  10   6        0.15        0.98      1.41 o
  -5  10   6        6.82        6.24      1.42 o
  -4  10   6       16.69       18.76      1.55 o
  -3  10   6       34.35       32.72      1.78 o
  -2  10   6       11.62       14.11      1.56 o
  -1  10   6       35.89       34.62      1.92 o
   0  10   6      118.42      120.64      4.14 o
   1  10   6       33.85       30.90      3.57 o
   2  10   6      146.93      150.00     16.22 o
   3  10   6       40.99       41.19      2.74 o
   4  10   6      177.44      162.44      9.00 o
   5  10   6       44.86       51.25      2.97 o
   6  10   6      318.57      304.57      9.72 o
   7  10   6       57.85       56.04      7.69 o
  -7  11   6       18.02       15.57      1.91 o
  -6  11   6      344.57      320.10      8.15 o
  -5  11   6      122.82      123.82      8.04 o
  -4  11   6       12.38       18.59      2.42 o
  -3  11   6       41.42       40.51      2.72 o
  -2  11   6       37.69       44.00      3.22 o
  -1  11   6        8.53       10.46      2.13 o
   0  11   6        5.32        8.99      3.02 o
   1  11   6      112.44      118.87      8.52 o
   2  11   6        4.94       -0.10      2.43 o
   3  11   6      193.94      202.36     14.36 o
   4  11   6        3.32        0.05      1.95 o
   5  11   6      204.66      175.25      8.38 o
  -3  12   6      192.52      213.59     14.02 o
  -2  12   6        0.54       -0.01      2.75 o
  -1  12   6       14.27        9.79      2.17 o
   0  12   6        9.60        7.97      2.08 o
 -15   0   7       30.28       35.58      3.30 o
 -13   0   7      174.53      179.78      6.32 o
 -11   0   7      124.82      139.50      4.54 o
  -9   0   7      402.86      365.58      7.29 o
  -7   0   7     3293.88     3293.57     44.19 o
  -5   0   7      422.14      434.22      6.20 o
  -3   0   7        3.96        9.34      0.55 o
  -1   0   7      333.49      448.73      5.78 o
   1   0   7      632.84      558.62      7.03 o
   3   0   7      765.50      772.51     10.62 o
   5   0   7      876.30      864.05     12.82 o
   7   0   7      177.30      173.35      4.81 o
   9   0   7      903.67      900.84     24.80 o
  11   0   7        4.89        1.10      2.61 o
  13   0   7        2.77       -1.24      2.88 o
 -16   1   7      103.47       99.84      3.66 o
 -15   1   7        0.16       -1.35      1.35 o
 -14   1   7      560.94      527.84     12.34 o
 -13   1   7       81.44       81.37      3.00 o
 -12   1   7       22.41       28.74      2.34 o
 -11   1   7       58.93       65.65      2.34 o
 -10   1   7        8.90        6.06      0.89 o
  -9   1   7      736.93      760.18      9.66 o
  -8   1   7      113.85      100.16      1.65 o
  -7   1   7     1065.64     1065.64     11.06 o
  -6   1   7      268.77      224.29      2.47 o
  -5   1   7      101.51      100.34      1.17 o
  -4   1   7        0.22        0.96      0.23 o
  -3   1   7       13.60       13.12      0.39 o
  -2   1   7        0.41        0.07      0.34 o
  -1   1   7      786.43      796.78      6.23 o
   0   1   7      194.30      276.38      2.54 o
   1   1   7        8.11        6.73      1.17 o
   2   1   7      911.15      924.59      8.65 o
   3   1   7      586.16      575.52      6.23 o
   4   1   7       36.52       41.66      1.06 o
   5   1   7      443.92      422.46      4.76 o
   6   1   7      387.46      394.73      4.45 o
   7   1   7      691.77      699.89     12.60 o
   8   1   7        0.81        1.93      1.75 o
   9   1   7       64.00       62.50      6.11 o
  10   1   7        0.58       -0.69      1.85 o
  11   1   7       38.62       39.33      2.82 o
  12   1   7      506.83      506.51     13.23 o
  13   1   7       24.97       31.13      3.16 o
 -16   2   7        2.75        2.91      1.78 o
 -15   2   7      150.93      146.63      7.42 o
 -14   2   7       73.16       69.44      3.16 o
 -13   2   7       85.91       82.89      2.74 o
 -12   2   7      277.55      280.54      8.04 o
 -11   2   7        9.86       15.58      1.44 o
 -10   2   7      389.00      423.60      7.50 o
  -9   2   7      502.15      473.75      8.12 o
  -8   2   7     1725.64     1770.04     17.27 o
  -7   2   7      371.06      377.37      4.33 o
  -6   2   7     1069.11     1087.26     10.56 o
  -5   2   7      158.60      144.64      1.65 o
  -4   2   7      334.62      332.02      3.11 o
  -3   2   7       34.59       25.48      1.03 o
  -2   2   7      636.33      687.31      5.60 o
  -1   2   7      207.95      186.78      1.99 o
   0   2   7      148.08      137.83      1.52 o
   1   2   7      648.26      680.14      6.24 o
   2   2   7     1078.74     1034.12     12.02 o
   3   2   7        3.51        7.88      1.03 o
   4   2   7     1752.43     1832.32     18.50 o
   5   2   7      113.98      118.49      1.94 o
   6   2   7      563.97      543.65      6.21 o
   7   2   7        0.00       -0.48      1.17 o
   8   2   7      591.29      572.04      9.71 o
   9   2   7      260.84      266.68      6.71 o
  10   2   7       38.34       38.27      3.01 o
  11   2   7       26.53       31.16      2.77 o
  12   2   7        0.36        1.13      1.89 o
  13   2   7        6.53       14.10      3.16 o
 -15   3   7       38.45       42.72      5.15 o
 -14   3   7       67.80       67.68      3.02 o
 -13   3   7      175.82      179.36      4.81 o
 -12   3   7      184.13      189.21      6.05 o
 -11   3   7       77.59       83.95      1.89 o
 -10   3   7      257.72      238.61      4.13 o
  -9   3   7      483.28      514.79      6.57 o
  -8   3   7      203.79      185.96      2.68 o
  -7   3   7      484.94      445.61      5.02 o
  -6   3   7      129.74      126.85      1.64 o
  -5   3   7      252.56      267.19      4.40 o
  -4   3   7      213.69      216.05      2.23 o
  -3   3   7      386.81      361.98      3.30 o
  -2   3   7        6.43        7.95      1.17 o
  -1   3   7       46.27       44.68      1.10 o
   0   3   7      104.03      100.00      1.25 o
   1   3   7      906.09      829.31      7.32 o
   2   3   7      159.58      134.14      3.71 o
   3   3   7     1169.48     1177.07     11.17 o
   4   3   7        1.56        3.17      0.56 o
   5   3   7      133.08      139.55      2.09 o
   6   3   7      415.15      424.08      9.08 o
   7   3   7       88.42       89.89      4.19 o
   8   3   7       80.33       71.85      2.27 o
   9   3   7      107.00      125.14      3.25 o
  10   3   7      182.20      171.95      4.56 o
  11   3   7       84.84       88.99      5.02 o
  12   3   7       33.07       28.18      2.34 o
  13   3   7        2.38        2.30      2.01 o
 -15   4   7       42.35       36.59      5.36 o
 -14   4   7       94.49      104.88      3.78 o
 -13   4   7        3.28        1.46      1.52 o
 -12   4   7       88.06       86.71      4.26 o
 -11   4   7       84.61       85.78      2.28 o
 -10   4   7        9.31       10.62      0.66 o
  -9   4   7       36.40       30.64      0.86 o
  -8   4   7       73.05       61.52      1.92 o
  -7   4   7       26.33       27.50      0.76 o
  -6   4   7      614.80      575.69      6.02 o
  -5   4   7       25.72       25.96      0.62 o
  -4   4   7      544.35      526.68     10.74 o
  -3   4   7     1978.98     1986.14     22.80 o
  -2   4   7      162.29      176.07      1.85 o
  -1   4   7     1632.73     1627.44     14.21 o
   0   4   7      201.48      197.82      2.28 o
   1   4   7      195.29      171.24      2.13 o
   2   4   7      207.37      210.77      5.84 o
   3   4   7       34.72       34.03      0.92 o
   4   4   7        3.28        9.84      1.79 o
   5   4   7      109.52      122.58      2.27 o
   6   4   7       79.31       94.16      2.14 o
   7   4   7        3.35        6.49      1.37 o
   8   4   7       65.10       73.66      2.75 o
   9   4   7        2.89        3.32      1.12 o
  10   4   7       37.65       41.76      2.82 o
  11   4   7      197.30      190.75      8.25 o
  12   4   7        3.18        0.55      2.18 o
  13   4   7      269.53      273.34      9.69 o
 -15   5   7        1.73       -3.07      7.90 o
 -14   5   7       28.89       27.50      2.68 o
 -13   5   7       12.86       12.68      1.79 o
 -12   5   7        0.66        0.22      0.92 o
 -11   5   7       21.83       23.30      1.25 o
 -10   5   7      450.63      442.58      6.64 o
  -9   5   7        7.42        8.36      1.17 o
  -8   5   7       32.48       25.55      0.96 o
  -7   5   7       49.53       40.88      0.91 o
  -6   5   7      522.52      486.24      5.50 o
  -5   5   7        0.02        1.08      0.33 o
  -4   5   7      933.95      920.66     15.17 o
  -3   5   7       22.82       23.17      0.79 o
  -2   5   7      195.38      191.19      2.62 o
  -1   5   7       16.11       17.42      0.86 o
   0   5   7     2735.48     2772.01     24.51 o
   1   5   7      266.85      245.15      2.91 o
   2   5   7      936.11      943.38      8.99 o
   3   5   7       69.57       63.64      1.25 o
   4   5   7      542.52      556.06      7.01 o
   5   5   7        5.75        3.62      0.76 o
   6   5   7      187.54      183.42      3.10 o
   7   5   7       60.20       55.61      1.54 o
   8   5   7      126.99      119.97      2.59 o
   9   5   7       14.90       22.47      1.51 o
  10   5   7      344.52      356.92      7.04 o
  11   5   7        3.82        2.21      2.34 o
  12   5   7      586.96      574.23     12.91 o
 -14   6   7      239.63      237.25     11.41 o
 -13   6   7       23.02       24.39      3.30 o
 -12   6   7      149.29      152.17      4.62 o
 -11   6   7       29.44       33.82      2.61 o
 -10   6   7        2.79        3.50      0.78 o
  -9   6   7       23.32       24.48      1.11 o
  -8   6   7      103.71      103.65      1.79 o
  -7   6   7       60.72       55.73      1.06 o
  -6   6   7       54.84       49.17      1.65 o
  -5   6   7      380.95      356.83      8.60 o
  -4   6   7        0.86        0.78      1.10 o
  -3   6   7     2727.14     2724.63     43.93 o
  -2   6   7      175.56      174.62      2.54 o
  -1   6   7     1747.02     1707.41     18.42 o
   0   6   7       34.55       41.49      1.36 o
   1   6   7      217.54      231.40      3.92 o
   2   6   7      262.94      244.45      4.19 o
   3   6   7      142.54      147.81      2.47 o
   4   6   7      186.71      176.08      3.92 o
   5   6   7       87.06       81.01      2.06 o
   6   6   7        6.03       10.08      0.99 o
   7   6   7      102.11       99.35      2.92 o
   8   6   7        6.26        4.13      2.54 o
   9   6   7      125.88      131.35      3.49 o
  10   6   7      117.21      117.52      3.96 o
  11   6   7      416.83      404.38      9.81 o
 -13   7   7        1.44       -1.99      3.37 o
 -12   7   7        5.12        5.09      1.42 o
 -11   7   7      243.20      242.05      7.42 o
 -10   7   7      258.74      256.93      5.54 o
  -9   7   7      551.39      575.90     15.21 o
  -8   7   7       73.77       74.67      1.70 o
  -7   7   7        0.60        0.21      1.58 o
  -6   7   7      258.50      247.07      6.12 o
  -5   7   7       17.56       12.75      0.97 o
  -4   7   7       44.87       41.73      2.13 o
  -3   7   7      103.42      104.34      2.29 o
  -2   7   7      232.14      230.58      3.78 o
  -1   7   7      278.41      273.97      4.45 o
   0   7   7      124.37      117.61      2.64 o
   1   7   7       44.31       48.62      1.72 o
   2   7   7       66.02       63.58      1.21 o
   3   7   7      417.23      409.81      5.59 o
   4   7   7        1.73        3.51      0.82 o
   5   7   7      140.50      139.11      6.25 o
   6   7   7       42.63       41.77      2.08 o
   7   7   7       67.27       72.75      6.53 o
   8   7   7       71.38       74.38      2.87 o
   9   7   7       39.27       44.63      5.91 o
  10   7   7      266.77      275.05      9.90 o
  11   7   7      160.12      157.89      7.15 o
 -12   8   7      148.64      130.59      9.76 o
 -11   8   7      109.73      126.36      4.79 o
 -10   8   7       34.30       38.33      2.71 o
  -9   8   7       10.83       13.29      3.23 o
  -8   8   7      402.43      400.71      8.01 o
  -7   8   7      130.66      126.51      4.74 o
  -6   8   7      130.86      132.82      2.97 o
  -5   8   7       44.66       48.45      1.80 o
  -4   8   7      208.47      202.43      4.33 o
  -3   8   7       11.79       19.10      1.23 o
  -2   8   7        1.95        3.41      0.79 o
  -1   8   7        0.29       -1.03      1.03 o
   0   8   7       11.90       12.99      1.20 o
   1   8   7       40.82       33.45      1.73 o
   2   8   7       70.14       75.65      2.47 o
   3   8   7       60.92       54.73      1.68 o
   4   8   7      234.88      239.64      5.47 o
   5   8   7       23.54       19.15      1.58 o
   6   8   7      296.08      296.14      9.07 o
   7   8   7       36.51       34.56      2.26 o
   8   8   7      123.15      128.19      4.19 o
   9   8   7       73.42       74.03      3.30 o
 -11   9   7      221.97      212.97     12.30 o
 -10   9   7       20.33       23.97      3.09 o
  -9   9   7      412.15      400.26      9.13 o
  -8   9   7      119.21      118.39      3.62 o
  -7   9   7      155.74      163.39      4.55 o
  -6   9   7      306.65      312.45     12.37 o
  -5   9   7        2.31        1.68      1.17 o
  -4   9   7      646.60      641.27     12.07 o
  -3   9   7      165.12      168.14      8.73 o
  -2   9   7      155.66      158.73      3.78 o
  -1   9   7       41.56       41.22      1.99 o
   0   9   7      213.81      212.85      5.22 o
   1   9   7       31.09       33.82      3.85 o
   2   9   7      187.44      184.65      8.45 o
   3   9   7      229.77      235.09      5.68 o
   4   9   7        0.04        0.00      1.71 o
   5   9   7      429.06      434.51      8.84 o
   6   9   7       40.66       42.38      2.47 o
   7   9   7       49.92       49.23      3.09 o
   8   9   7        4.59        6.06      1.78 o
  -9  10   7        6.94        9.76      2.40 o
  -8  10   7       74.76       80.53      5.91 o
  -7  10   7      225.31      232.58     16.15 o
  -6  10   7        1.49        2.04      3.85 o
  -5  10   7      478.19      488.35     15.89 o
  -4  10   7       43.71       41.25      4.60 o
  -3  10   7      117.05      129.74      3.99 o
  -2  10   7      158.23      156.05      4.08 o
  -1  10   7      101.37      105.11      3.51 o
   0  10   7       31.32       32.21      3.85 o
   1  10   7       57.92       62.42      4.53 o
   2  10   7      110.75      113.12      4.47 o
   3  10   7       13.91       15.62      4.26 o
   4  10   7       96.90       97.00      4.78 o
   5  10   7        9.86       17.40      3.84 o
   6  10   7        4.42       10.27      4.40 o
  -6  11   7      140.26      132.39      4.42 o
  -5  11   7       38.39       38.30      3.05 o
  -4  11   7      188.71      182.46      6.05 o
  -3  11   7       41.62       44.56      3.57 o
  -2  11   7       23.12       28.93      4.74 o
  -1  11   7       14.31       13.98      3.37 o
   0  11   7       51.46       54.50      3.30 o
   1  11   7      138.45      129.31      5.64 o
   2  11   7       61.25       60.90      3.88 o
   3  11   7        3.70        4.00      2.05 o
   4  11   7       10.15        9.84      2.54 o
 -16   0   8      117.37      124.91      5.77 o
 -14   0   8       26.81       19.65      2.47 o
 -12   0   8        6.59        8.38      1.65 o
 -10   0   8     1697.40     1628.72     32.34 o
  -8   0   8      900.41      921.49     13.79 o
  -6   0   8     1366.98     1285.79     16.17 o
  -4   0   8      207.98      191.70      2.75 o
  -2   0   8       51.57       70.35      1.24 o
   0   0   8       34.05       24.18      0.96 o
   2   0   8        2.10       11.95      0.82 o
   4   0   8      466.82      475.71      7.16 o
   6   0   8     2301.20     2303.84     35.75 o
   8   0   8      263.40      248.87      8.94 o
  10   0   8      130.92      135.37      5.91 o
  12   0   8       97.66       96.74      5.91 o
 -16   1   8       65.74       71.42      3.15 o
 -15   1   8        0.02       -1.25      1.25 o
 -14   1   8       11.02       11.67      2.27 o
 -13   1   8      112.74      112.07      3.14 o
 -12   1   8      169.86      177.00      3.90 o
 -11   1   8        1.68        2.50      1.03 o
 -10   1   8      176.87      177.66      3.33 o
  -9   1   8       82.76       73.79      1.92 o
  -8   1   8      360.29      362.56      4.46 o
  -7   1   8     1902.98     1889.88     18.21 o
  -6   1   8        9.26       10.93      0.49 o
  -5   1   8      956.05      911.15      8.74 o
  -4   1   8      543.27      505.44      4.43 o
  -3   1   8      158.14      157.22      1.60 o
  -2   1   8       49.72       50.00      0.76 o
  -1   1   8       96.93       96.29      1.86 o
   0   1   8       39.41       36.32      0.82 o
   1   1   8        3.67        5.36      0.53 o
   2   1   8      203.22      181.29      2.17 o
   3   1   8      258.41      261.84      2.90 o
   4   1   8     1596.38     1608.28     15.78 o
   5   1   8     2536.66     2581.86     26.10 o
   6   1   8       65.59       60.44      3.23 o
   7   1   8      206.88      217.22      9.00 o
   8   1   8       25.19       28.00      1.17 o
   9   1   8       12.72       13.84      2.57 o
  10   1   8        6.13        7.35      4.95 o
  11   1   8      134.93      142.62      7.28 o
  12   1   8       95.01       92.16      4.12 o
  13   1   8       23.75       22.00      3.57 o
 -15   2   8      108.21      118.01      4.01 o
 -14   2   8        3.27        2.43      1.12 o
 -13   2   8      199.56      204.12      4.62 o
 -12   2   8       50.84       44.68      2.27 o
 -11   2   8      388.60      374.27      6.67 o
 -10   2   8        0.24        0.98      0.63 o
  -9   2   8       25.86       18.27      0.96 o
  -8   2   8      265.97      236.56      3.37 o
  -7   2   8      162.36      162.97      2.09 o
  -6   2   8      113.52       96.24      1.41 o
  -5   2   8       56.31       54.09      0.79 o
  -4   2   8      625.94      592.45      7.23 o
  -3   2   8      181.82      154.43      1.60 o
  -2   2   8      535.72      584.00      5.01 o
  -1   2   8     1174.31     1149.65      9.09 o
   0   2   8      784.63      776.71      6.96 o
   1   2   8      773.28      769.12      7.38 o
   2   2   8       12.20       23.80      0.72 o
   3   2   8      642.65      597.75      5.99 o
   4   2   8      667.66      676.07      7.31 o
   5   2   8     1436.92     1399.43     14.25 o
   6   2   8      242.30      248.58      4.44 o
   7   2   8      225.69      204.29      4.45 o
   8   2   8       49.83       54.49      2.77 o
   9   2   8        5.22        3.07      2.42 o
  10   2   8      230.25      232.76      6.37 o
  11   2   8      212.21      224.66      6.64 o
  12   2   8        3.00        9.47      2.68 o
  13   2   8       37.54       33.24      3.69 o
 -15   3   8      127.58      133.41      4.74 o
 -14   3   8      341.24      342.75      8.67 o
 -13   3   8       38.51       44.96      2.54 o
 -12   3   8      159.00      156.67      4.67 o
 -11   3   8      149.13      140.06      5.98 o
 -10   3   8        0.77        1.44      1.24 o
  -9   3   8      348.22      357.49      5.20 o
  -8   3   8      153.46      175.22      2.57 o
  -7   3   8        1.96        6.71      0.43 o
  -6   3   8       20.98       26.22      0.82 o
  -5   3   8       51.25       44.05      0.78 o
  -4   3   8      165.46      146.59      3.09 o
  -3   3   8      354.37      361.86      4.75 o
  -2   3   8      373.13      357.12      5.02 o
  -1   3   8        2.05        1.72      0.39 o
   0   3   8      564.13      533.00      5.08 o
   1   3   8      171.74      171.85      1.95 o
   2   3   8      127.63      118.00      1.56 o
   3   3   8      160.47      160.19      2.13 o
   4   3   8      252.45      243.40      2.96 o
   5   3   8       70.33       76.96      5.08 o
   6   3   8       29.58       28.59      1.58 o
   7   3   8       34.21       31.11      1.55 o
   8   3   8        0.08        2.61      1.07 o
   9   3   8       20.20       23.98      2.67 o
  10   3   8        9.47       11.81      5.70 o
  11   3   8       21.31       23.55      2.31 o
  12   3   8      257.86      255.46      6.90 o
 -15   4   8      226.68      215.93      7.28 o
 -14   4   8        5.24        4.25      1.87 o
 -13   4   8       74.84       84.36      3.11 o
 -12   4   8      659.09      654.89     13.86 o
 -11   4   8       58.47       63.43      4.26 o
 -10   4   8      368.56      377.35      6.06 o
  -9   4   8       95.12       89.56      1.68 o
  -8   4   8      197.57      169.15      2.34 o
  -7   4   8       28.61       19.65      1.72 o
  -6   4   8      720.74      744.77      7.79 o
  -5   4   8       16.58       19.28      0.66 o
  -4   4   8     1007.76     1015.31     17.93 o
  -3   4   8     1016.85      987.32     24.49 o
  -2   4   8       38.44       46.93      0.81 o
  -1   4   8      301.75      307.53      3.30 o
   0   4   8      802.21      797.46      7.40 o
   1   4   8      130.73      150.64      3.16 o
   2   4   8       23.34       23.66      0.66 o
   3   4   8      118.43      131.81      1.94 o
   4   4   8       65.78       68.15      1.58 o
   5   4   8        0.61        0.45      0.63 o
   6   4   8      146.55      140.16      5.22 o
   7   4   8       92.07       85.29      2.28 o
   8   4   8       20.69       21.48      1.58 o
   9   4   8        2.00        3.63      1.65 o
  10   4   8      702.25      704.63     13.16 o
  11   4   8        3.13        3.73      2.88 o
  12   4   8      148.13      147.83      4.77 o
 -14   5   8       74.30       66.75      3.35 o
 -13   5   8        9.38       11.66      1.79 o
 -12   5   8       67.76       70.56      2.87 o
 -11   5   8      169.42      153.72      4.24 o
 -10   5   8        3.51        5.58      0.72 o
  -9   5   8      443.56      444.84      5.68 o
  -8   5   8        3.09        4.00      0.46 o
  -7   5   8       53.07       68.05      1.25 o
  -6   5   8       82.75       67.92      1.15 o
  -5   5   8       84.37       90.56      1.25 o
  -4   5   8       33.21       38.34      0.99 o
  -3   5   8     1289.53     1264.04     12.84 o
  -2   5   8        7.06        8.65      0.60 o
  -1   5   8      613.43      593.33      6.75 o
   0   5   8      130.77      122.06      1.58 o
   1   5   8      179.89      170.06      3.92 o
   2   5   8       74.74       75.35      1.79 o
   3   5   8      174.91      158.37      2.50 o
   4   5   8      154.30      140.72      2.44 o
   5   5   8        2.31        3.37      0.86 o
   6   5   8        5.71        8.99      0.96 o
   7   5   8      177.31      190.79      3.58 o
   8   5   8        8.13        6.84      1.92 o
   9   5   8      611.94      635.03     10.61 o
  10   5   8        2.03        0.87      1.35 o
  11   5   8      301.64      302.69      8.19 o
 -14   6   8       12.32       16.17      5.29 o
 -13   6   8       34.52       36.52      2.95 o
 -12   6   8      440.70      438.01     12.30 o
 -11   6   8       73.97       80.81      2.47 o
 -10   6   8       45.15       44.20      1.79 o
  -9   6   8       41.20       43.44      1.46 o
  -8   6   8        7.63       10.18      1.65 o
  -7   6   8       36.14       31.90      1.72 o
  -6   6   8      709.01      724.50     14.53 o
  -5   6   8       35.85       37.90      1.29 o
  -4   6   8     1721.29     1677.63     31.65 o
  -3   6   8        0.84        1.49      0.69 o
  -2   6   8        3.72        4.17      0.49 o
  -1   6   8     1101.94     1096.24     13.79 o
   0   6   8       55.90       52.56      1.60 o
   1   6   8      154.69      140.00      1.99 o
   2   6   8      275.95      242.62      3.54 o
   3   6   8       18.00       27.14      1.99 o
   4   6   8        0.02       -0.03      0.63 o
   5   6   8       17.89       15.26      1.09 o
   6   6   8      226.30      211.53      4.57 o
   7   6   8       74.73       73.97      2.57 o
   8   6   8      299.38      306.31      6.90 o
   9   6   8       20.98       17.14      2.08 o
  10   6   8      279.95      264.46     15.40 o
  11   6   8       24.76       26.25      4.53 o
 -13   7   8        0.01       -1.57      1.57 o
 -12   7   8      626.73      577.23     15.75 o
 -11   7   8        0.11        0.48      1.20 o
 -10   7   8       29.49       29.41      1.58 o
  -9   7   8      279.73      280.85      4.85 o
  -8   7   8       84.89       83.35      2.66 o
  -7   7   8       77.54       74.23      2.16 o
  -6   7   8        1.48       -0.27      1.51 o
  -5   7   8       55.24       51.73      2.27 o
  -4   7   8      203.99      210.92      3.95 o
  -3   7   8        0.76        1.33      0.87 o
  -2   7   8      712.25      678.38      9.65 o
  -1   7   8        3.70        7.19      1.15 o
   0   7   8      195.45      176.42      3.50 o
   1   7   8       14.23       15.95      1.99 o
   2   7   8      464.42      479.19      6.75 o
   3   7   8       60.79       55.08      2.68 o
   4   7   8       95.71      101.36      3.05 o
   5   7   8        0.14       -1.18      1.22 o
   6   7   8       52.49       57.23      3.98 o
   7   7   8      145.72      160.52      4.23 o
   8   7   8      104.25      106.67      3.99 o
   9   7   8       63.03       57.94      5.15 o
  10   7   8       51.59       51.09      2.91 o
 -12   8   8       64.00       55.61      3.76 o
 -11   8   8      153.83      156.27      5.86 o
 -10   8   8       18.03       22.89      2.26 o
  -9   8   8      222.76      223.99      6.39 o
  -8   8   8       11.86        9.87      1.27 o
  -7   8   8       55.98       60.79      2.33 o
  -6   8   8       13.16       10.74      1.42 o
  -5   8   8      167.25      164.10      3.93 o
  -4   8   8       13.68       12.78      1.29 o
  -3   8   8      269.70      262.25      4.98 o
  -2   8   8      184.95      170.10      3.59 o
  -1   8   8      773.03      747.53     11.80 o
   0   8   8      122.38      124.73      3.30 o
   1   8   8      131.55      136.61      4.34 o
   2   8   8        0.18        2.23      1.32 o
   3   8   8      174.83      171.54      5.35 o
   4   8   8       94.00       88.29      2.79 o
   5   8   8      388.19      370.97      9.56 o
   6   8   8      123.13      138.25      4.04 o
   7   8   8        1.31        0.59      1.35 o
   8   8   8       20.95       24.50      2.47 o
   9   8   8      297.67      272.12      7.00 o
 -10   9   8      223.35      215.07      6.54 o
  -9   9   8       40.82       35.66      2.24 o
  -8   9   8        5.98        5.45      1.55 o
  -7   9   8      103.51      109.76      9.62 o
  -6   9   8       23.53       19.78      4.60 o
  -5   9   8      231.99      231.75      5.07 o
  -4   9   8       67.99       70.30      3.44 o
  -3   9   8      291.41      303.68      6.11 o
  -2   9   8       57.77       52.13      3.23 o
  -1   9   8       55.00       60.88      2.68 o
   0   9   8       11.37       12.86      4.05 o
   1   9   8       46.42       52.78      2.82 o
   2   9   8      736.97      772.77     19.21 o
   3   9   8        0.34       -1.17      2.95 o
   4   9   8      267.92      269.78      6.93 o
   5   9   8       73.25       72.95      2.77 o
   6   9   8        7.16        9.75      1.69 o
   7   9   8      209.87      212.07     10.45 o
  -8  10   8      148.38      136.65      6.67 o
  -7  10   8        6.94        5.99      2.13 o
  -6  10   8      108.30      113.07      4.33 o
  -5  10   8       79.03       82.81      3.19 o
  -4  10   8      166.53      164.17      4.47 o
  -3  10   8        1.98        3.21      1.32 o
  -2  10   8       27.30       26.54      3.02 o
  -1  10   8      374.99      363.33      9.53 o
   0  10   8        2.21        1.20      2.61 o
   1  10   8       79.35       85.16      4.06 o
   2  10   8        9.45        9.75      3.16 o
   3  10   8        1.95        4.05      1.65 o
   4  10   8       87.72       99.83      6.17 o
   5  10   8      146.33      150.06     10.93 o
  -5  11   8      136.94      130.78     13.54 o
  -4  11   8       31.55       29.54      7.83 o
  -3  11   8       32.42       30.95      2.89 o
  -2  11   8      120.50      118.94      4.81 o
  -1  11   8        0.36        0.67      2.06 o
   0  11   8       33.53       29.77      5.15 o
   1  11   8        1.55        2.58      2.28 o
   2  11   8       29.43       32.81      4.33 o
 -15   0   9      292.23      296.00      9.49 o
 -13   0   9      444.82      463.56     11.00 o
 -11   0   9      610.61      614.03     12.53 o
  -9   0   9     1048.54     1071.53     18.34 o
  -7   0   9      746.42      671.82      9.23 o
  -5   0   9       53.23       61.97      1.24 o
  -3   0   9       44.97       53.59      1.24 o
  -1   0   9      227.24      232.14      3.58 o
   1   0   9      179.20      195.23      3.44 o
   3   0   9     1141.98     1139.22     14.77 o
   5   0   9     1244.85     1265.84     20.56 o
   7   0   9     2013.37     2065.92     42.04 o
   9   0   9       84.15       81.35      5.50 o
  11   0   9       61.73       63.07      5.77 o
 -15   1   9        9.89        8.68      1.52 o
 -14   1   9        6.40        3.32      1.19 o
 -13   1   9       21.08       22.67      1.72 o
 -12   1   9      507.24      535.89     10.11 o
 -11   1   9      238.38      232.78      4.39 o
 -10   1   9      803.52      855.28     11.39 o
  -9   1   9       54.29       57.03      1.46 o
  -8   1   9      163.25      141.59      2.24 o
  -7   1   9      536.93      530.60      6.13 o
  -6   1   9      404.81      386.08      4.07 o
  -5   1   9       38.20       32.95      0.53 o
  -4   1   9      189.66      192.49      2.04 o
  -3   1   9       17.21       21.31      0.53 o
  -2   1   9       53.97       60.11      2.34 o
  -1   1   9       45.44       36.50      1.17 o
   0   1   9      100.08      110.63      1.45 o
   1   1   9      737.40      734.74      6.78 o
   2   1   9      321.03      317.76      3.58 o
   3   1   9        4.15        6.07      0.72 o
   4   1   9      579.84      582.14      6.33 o
   5   1   9        0.00       -0.20      1.22 o
   6   1   9     1003.83     1008.95     14.60 o
   7   1   9       31.16       34.41      3.02 o
   8   1   9      137.64      149.12      9.48 o
   9   1   9       71.76       78.22      4.95 o
  10   1   9        9.78       14.21      7.97 o
  11   1   9       58.31       60.93      3.35 o
  12   1   9      121.65      124.40      5.15 o
 -15   2   9      122.49      134.46      4.30 o
 -14   2   9      135.57      139.38      5.57 o
 -13   2   9        3.81        1.07      1.31 o
 -12   2   9       15.23       16.21      2.06 o
 -11   2   9       88.97       80.91      2.21 o
 -10   2   9       38.90       40.85      1.79 o
  -9   2   9       11.55        8.84      0.86 o
  -8   2   9      376.06      370.07      5.19 o
  -7   2   9      577.79      534.69      7.92 o
  -6   2   9        6.85        7.18      0.43 o
  -5   2   9       23.71       29.28      0.82 o
  -4   2   9     1839.37     1817.59     22.22 o
  -3   2   9      562.26      534.51      5.78 o
  -2   2   9     1089.24     1083.84      8.61 o
  -1   2   9        0.10       -0.03      0.43 o
   0   2   9       57.14       56.57      1.02 o
   1   2   9        1.09        4.10      0.69 o
   2   2   9      118.41      105.03      1.58 o
   3   2   9       35.36       26.63      0.86 o
   4   2   9       71.18       65.15      1.41 o
   5   2   9       51.82       51.80      1.80 o
   6   2   9       62.91       59.24      3.09 o
   7   2   9      341.30      352.31     11.83 o
   8   2   9      649.50      641.50     13.62 o
   9   2   9       77.11       84.24      3.69 o
  10   2   9       30.73       24.17      2.76 o
  11   2   9       17.96       25.00      6.39 o
  12   2   9        5.45       11.78      2.62 o
 -15   3   9       41.56       44.20      6.53 o
 -14   3   9       65.80       76.76      3.12 o
 -13   3   9       37.95       45.72      2.24 o
 -12   3   9        0.16        0.23      1.12 o
 -11   3   9      156.42      159.88      3.73 o
 -10   3   9      501.56      493.48      7.09 o
  -9   3   9       11.86       17.54      0.79 o
  -8   3   9       96.28      102.67      2.34 o
  -7   3   9      545.65      521.70      9.84 o
  -6   3   9        0.01        0.79      0.35 o
  -5   3   9      262.96      248.50      3.92 o
  -4   3   9      327.46      307.28      3.30 o
  -3   3   9     1078.85     1026.31     13.45 o
  -2   3   9      634.78      622.45      7.03 o
  -1   3   9     1174.61     1152.57     10.28 o
   0   3   9      508.31      493.59      4.66 o
   1   3   9        1.54        1.44      0.53 o
   2   3   9     1325.56     1303.66     11.94 o
   3   3   9      623.45      603.94      5.88 o
   4   3   9        0.38        1.25      1.31 o
   5   3   9      111.24      115.83      2.51 o
   6   3   9       32.91       36.11      1.64 o
   7   3   9       94.83      104.26      3.05 o
   8   3   9       56.00       74.60      3.17 o
   9   3   9      261.05      273.12      6.31 o
  10   3   9       31.93       33.28      6.46 o
  11   3   9      413.91      415.89     10.00 o
  12   3   9       24.82       31.68      4.12 o
 -14   4   9       34.64       37.65      2.68 o
 -13   4   9      257.22      288.63      7.18 o
 -12   4   9       12.73       11.57      1.45 o
 -11   4   9        2.33        2.20      2.27 o
 -10   4   9      252.77      259.13      4.71 o
  -9   4   9      451.06      426.97      6.56 o
  -8   4   9       79.17       79.67      1.35 o
  -7   4   9      906.28      899.27     22.33 o
  -6   4   9      222.34      205.85      2.81 o
  -5   4   9      131.97      143.65      1.85 o
  -4   4   9     1670.98     1648.12     26.27 o
  -3   4   9      409.09      396.43      4.75 o
  -2   4   9     2412.95     2438.93     21.27 o
  -1   4   9      564.50      557.64     10.26 o
   0   4   9      180.88      194.38      2.27 o
   1   4   9     1010.61      983.46      8.94 o
   2   4   9      356.79      341.13      3.78 o
   3   4   9      548.59      502.88      6.72 o
   4   4   9      113.30      126.65      2.58 o
   5   4   9        3.01        2.95      0.63 o
   6   4   9        2.48        3.87      0.76 o
   7   4   9       88.66       86.71      3.57 o
   8   4   9       38.08       41.28      2.13 o
   9   4   9       38.09       37.51      3.92 o
  10   4   9      122.23      123.29      5.98 o
  11   4   9        2.03        2.60      1.91 o
 -14   5   9       96.05       92.05      5.57 o
 -13   5   9      130.67      122.68      3.91 o
 -12   5   9       54.18       59.82      2.45 o
 -11   5   9       29.31       31.53      1.68 o
 -10   5   9      230.64      245.58      5.12 o
  -9   5   9        7.65        7.85      3.30 o
  -8   5   9       59.81       53.97      1.29 o
  -7   5   9       24.12       19.86      0.79 o
  -6   5   9      326.63      331.31      6.81 o
  -5   5   9      110.51       87.78      1.35 o
  -4   5   9     1028.30     1009.61     18.75 o
  -3   5   9       20.47       24.05      0.49 o
  -2   5   9      293.29      277.64      3.51 o
  -1   5   9      213.92      201.99      2.48 o
   0   5   9     1367.56     1290.05     15.60 o
   1   5   9      739.56      731.45      7.60 o
   2   5   9      462.31      442.19      5.79 o
   3   5   9       18.72       14.43      1.37 o
   4   5   9        0.77        2.79      0.86 o
   5   5   9       59.82       55.79      2.40 o
   6   5   9       40.01       44.03      1.99 o
   7   5   9      123.92      129.91      3.55 o
   8   5   9       72.63       72.52      2.68 o
   9   5   9       17.87       20.57      2.01 o
  10   5   9       26.40       31.50      3.71 o
  11   5   9        5.79        4.95      2.47 o
 -13   6   9       21.24       24.50      5.22 o
 -12   6   9        6.79        7.91      3.02 o
 -11   6   9       65.57       77.15      3.64 o
 -10   6   9        6.49        4.57      0.87 o
  -9   6   9       70.23       67.48      2.08 o
  -8   6   9      145.83      143.33      2.91 o
  -7   6   9      497.39      482.68      8.31 o
  -6   6   9       77.35       80.63      2.14 o
  -5   6   9        5.64        5.43      1.31 o
  -4   6   9       15.57       22.97      1.65 o
  -3   6   9        0.88       -0.47      0.62 o
  -2   6   9       34.24       37.39      1.48 o
  -1   6   9       61.33       64.93      1.85 o
   0   6   9       16.87       11.44      0.69 o
   1   6   9      505.13      543.94      6.58 o
   2   6   9       18.21       17.39      0.72 o
   3   6   9      167.02      160.49      2.72 o
   4   6   9       18.17       23.60      1.99 o
   5   6   9      137.96      149.25      6.53 o
   6   6   9       37.28       41.37      2.26 o
   7   6   9       77.43       94.08      3.30 o
   8   6   9      153.48      165.53      4.98 o
   9   6   9      221.39      231.88      6.41 o
  10   6   9       40.89       41.38      3.07 o
 -12   7   9       22.95       21.16      2.87 o
 -11   7   9       24.46       32.83      3.20 o
 -10   7   9      178.35      188.86     10.17 o
  -9   7   9       98.82      105.15      5.84 o
  -8   7   9       26.74       21.49      1.43 o
  -7   7   9      302.45      301.89      6.26 o
  -6   7   9        2.88       -0.26      1.99 o
  -5   7   9      434.69      448.79     14.99 o
  -4   7   9       30.85       30.30      1.19 o
  -3   7   9      134.32      129.65      2.62 o
  -2   7   9       29.99       30.04      1.43 o
  -1   7   9      122.89      126.79      3.23 o
   0   7   9      287.49      272.61      5.49 o
   1   7   9      504.44      522.97     10.39 o
   2   7   9       27.79       32.90      1.20 o
   3   7   9        0.19        1.09      1.00 o
   4   7   9       75.44       99.03      4.19 o
   5   7   9      133.65      136.13      3.89 o
   6   7   9        4.13        7.05      2.27 o
   7   7   9       31.80       45.07      2.54 o
   8   7   9        2.93        5.58      1.68 o
   9   7   9      301.34      299.02     23.78 o
 -11   8   9        0.14        2.46      3.78 o
 -10   8   9      129.20      136.86      4.69 o
  -9   8   9       25.27       26.52      2.12 o
  -8   8   9      394.42      402.72      7.60 o
  -7   8   9       73.12       70.62      2.43 o
  -6   8   9      526.86      523.66     14.17 o
  -5   8   9        0.05        0.87      1.18 o
  -4   8   9       12.05       16.30      2.82 o
  -3   8   9       80.76       78.53      6.25 o
  -2   8   9      216.56      213.59      4.96 o
  -1   8   9       66.26       69.53      2.42 o
   0   8   9       97.58       85.70      2.85 o
   1   8   9        0.00       -0.37      1.23 o
   2   8   9      124.82      123.25      3.99 o
   3   8   9        2.03        2.70      0.90 o
   4   8   9      335.66      354.69      7.35 o
   5   8   9        9.65        9.04      1.37 o
   6   8   9      239.21      254.45      6.64 o
   7   8   9        5.94        6.33      1.58 o
   8   8   9      435.58      428.72     10.42 o
 -10   9   9       40.51       53.44      7.56 o
  -9   9   9       33.08       35.29      5.50 o
  -8   9   9       19.17       26.26      3.30 o
  -7   9   9      123.18      127.03      4.05 o
  -6   9   9       10.33       11.47      1.41 o
  -5   9   9        9.78       11.85      4.26 o
  -4   9   9       31.76       32.69      3.78 o
  -3   9   9      216.61      210.93     15.74 o
  -2   9   9        8.18        8.40      3.30 o
  -1   9   9       31.84       34.80      2.13 o
   0   9   9        6.90        4.70      1.47 o
   1   9   9      449.91      457.78     12.72 o
   2   9   9        0.16        0.96      3.16 o
   3   9   9       17.63       19.15      2.89 o
   4   9   9      181.71      173.32      6.03 o
   5   9   9      137.87      140.43      5.15 o
   6   9   9      219.85      236.44      6.37 o
  -7  10   9       35.20       35.49      5.91 o
  -6  10   9        2.96        1.68      1.32 o
  -5  10   9       26.85       27.30      1.96 o
  -4  10   9        7.38        2.76      3.30 o
  -3  10   9        3.38        5.34      2.13 o
  -2  10   9        1.20       -1.39      1.82 o
  -1  10   9       45.84       52.42      3.05 o
   0  10   9       20.18       23.31      2.26 o
   1  10   9      191.00      191.72     13.13 o
   2  10   9       35.47       34.49      5.91 o
   3  10   9      170.11      172.14     17.80 o
   4  10   9      442.01      441.11     17.95 o
  -3  11   9      157.95      146.92      5.37 o
  -2  11   9        9.65       17.17      2.44 o
  -1  11   9      102.07       90.56      6.18 o
   0  11   9      135.65      140.33      6.28 o
 -14   0  10       14.68       15.39      2.34 o
 -12   0  10      633.39      644.54     16.38 o
 -10   0  10      416.21      452.71      9.22 o
  -8   0  10       44.89       48.91      1.79 o
  -6   0  10     1233.05     1267.82     16.15 o
  -4   0  10     1849.69     1793.25     20.62 o
  -2   0  10     1685.14     1578.35     17.71 o
   0   0  10      431.77      413.56      6.06 o
   2   0  10     1489.50     1498.85     20.45 o
   4   0  10     1179.62     1153.39     20.97 o
   6   0  10      120.82      126.85      3.57 o
   8   0  10       88.35       90.69      5.08 o
  10   0  10      103.94      115.57      7.15 o
 -15   1  10      142.82      141.68      4.19 o
 -14   1  10        1.99        3.36      1.35 o
 -13   1  10      690.47      718.37     12.31 o
 -12   1  10      139.12      134.32      3.35 o
 -11   1  10      306.76      305.26      5.34 o
 -10   1  10      273.79      285.35      4.42 o
  -9   1  10      642.54      607.27      8.18 o
  -8   1  10       65.76       65.15      1.50 o
  -7   1  10       50.59       39.26      0.92 o
  -6   1  10       33.01       35.51      0.96 o
  -5   1  10     3059.09     2919.12     23.96 o
  -4   1  10      257.81      253.87      2.56 o
  -3   1  10       75.54       86.52      1.21 o
  -2   1  10      282.52      261.97      2.72 o
  -1   1  10       78.85       68.98      1.24 o
   0   1  10       30.33       27.34      0.82 o
   1   1  10     1104.56     1101.41     10.24 o
   2   1  10       24.67       23.01      0.87 o
   3   1  10      430.92      420.09      7.57 o
   4   1  10      212.06      203.34      3.48 o
   5   1  10      274.22      268.08      4.57 o
   6   1  10       39.02       39.30      4.05 o
   7   1  10      358.79      359.50      7.07 o
   8   1  10       18.65       21.14      3.85 o
   9   1  10       11.09       14.77      2.62 o
  10   1  10       32.77       37.02      3.21 o
  11   1  10      117.13      124.41      5.44 o
 -15   2  10      146.41      150.62      4.64 o
 -14   2  10        1.81        1.62      1.62 o
 -13   2  10      312.89      322.63      8.14 o
 -12   2  10        3.32        2.86      0.96 o
 -11   2  10      232.04      230.01      5.08 o
 -10   2  10      135.64      150.65      3.64 o
  -9   2  10        0.94        1.08      0.96 o
  -8   2  10       30.87       29.03      0.81 o
  -7   2  10     1093.50     1140.19     12.53 o
  -6   2  10       18.62       26.62      1.03 o
  -5   2  10      114.12      129.48      1.50 o
  -4   2  10     1190.43     1130.39      9.42 o
  -3   2  10      150.08      158.86      1.74 o
  -2   2  10      981.52      896.84      7.68 o
  -1   2  10        0.08        0.52      0.48 o
   0   2  10       89.86       78.09      1.25 o
   1   2  10       19.52       18.75      0.72 o
   2   2  10       34.17       27.86      0.92 o
   3   2  10      203.43      203.58      2.81 o
   4   2  10       12.43       12.71      1.07 o
   5   2  10      827.63      816.03     11.20 o
   6   2  10        1.66        1.76      1.21 o
   7   2  10       15.50       19.51      2.04 o
   8   2  10        0.00        3.02      2.53 o
   9   2  10      168.15      179.87      5.63 o
  10   2  10        9.71        4.33      2.33 o
  11   2  10       28.32       24.43      4.19 o
 -14   3  10       37.44       40.91      2.47 o
 -13   3  10       10.46       12.37      4.05 o
 -12   3  10       45.75       46.33      3.16 o
 -11   3  10        2.35        2.07      0.96 o
 -10   3  10      128.79      138.02      3.64 o
  -9   3  10      157.69      150.42      6.05 o
  -8   3  10      305.20      305.25      4.47 o
  -7   3  10       81.11       64.64      1.29 o
  -6   3  10      346.36      326.58      3.72 o
  -5   3  10      475.07      455.61      4.50 o
  -4   3  10       32.72       33.90      0.76 o
  -3   3  10       73.17       84.51      1.15 o
  -2   3  10      350.32      328.95      3.23 o
  -1   3  10     1024.21     1003.41     10.00 o
   0   3  10       57.28       53.09      1.10 o
   1   3  10       17.90       18.81      1.99 o
   2   3  10      319.38      300.04      3.46 o
   3   3  10      322.19      306.14      4.17 o
   4   3  10      388.45      396.07      5.50 o
   5   3  10       96.38       88.35      3.71 o
   6   3  10      201.58      212.36      4.71 o
   7   3  10       93.81       95.48      3.30 o
   8   3  10      229.30      275.10      6.90 o
   9   3  10       11.09        7.87      2.20 o
  10   3  10      495.59      490.82     11.33 o
  11   3  10      176.22      169.60      5.57 o
 -14   4  10       44.26       41.76      2.55 o
 -13   4  10      430.17      458.65     10.79 o
 -12   4  10       23.62       25.65      1.92 o
 -11   4  10        0.64       -0.20      2.40 o
 -10   4  10      107.55      107.74      3.02 o
  -9   4  10        0.53        1.02      0.66 o
  -8   4  10       77.60       76.39      1.70 o
  -7   4  10      180.15      201.63      2.84 o
  -6   4  10      127.67      126.15      2.01 o
  -5   4  10     1374.79     1334.81     26.16 o
  -4   4  10        1.27        0.84      1.24 o
  -3   4  10      127.73      116.46      1.68 o
  -2   4  10      136.60      140.08      2.06 o
  -1   4  10        4.51        6.11      0.89 o
   0   4  10     1329.58     1279.89     12.36 o
   1   4  10        7.25       11.22      0.66 o
   2   4  10      117.48       93.46      2.82 o
   3   4  10      227.04      230.92      4.67 o
   4   4  10      153.08      150.96      2.86 o
   5   4  10       11.28       13.45      1.37 o
   6   4  10       42.68       47.51      1.99 o
   7   4  10      235.81      262.31      6.08 o
   8   4  10       15.61       16.53      1.74 o
   9   4  10      462.31      456.86     10.76 o
  10   4  10      219.18      219.01      7.02 o
 -13   5  10       18.81       22.68      4.95 o
 -12   5  10        1.69        2.40      1.25 o
 -11   5  10        1.16        0.59      1.22 o
 -10   5  10        8.17       11.18      1.34 o
  -9   5  10        0.61        1.14      0.82 o
  -8   5  10        2.35        1.33      0.60 o
  -7   5  10       35.43       28.77      1.24 o
  -6   5  10       15.73       16.45      0.66 o
  -5   5  10       49.52       49.03      0.96 o
  -4   5  10        0.31        0.33      0.41 o
  -3   5  10      570.43      550.31      5.89 o
  -2   5  10        6.32        4.08      0.43 o
  -1   5  10      249.25      234.50      3.00 o
   0   5  10      334.73      332.33      4.56 o
   1   5  10      124.21      139.96      2.54 o
   2   5  10       10.55        7.08      1.65 o
   3   5  10       41.16       48.37      1.58 o
   4   5  10       50.14       54.37      3.16 o
   5   5  10       14.84       17.76      1.21 o
   6   5  10      140.70      154.81      3.88 o
   7   5  10       10.21       15.11      2.27 o
   8   5  10        0.01        1.42      3.50 o
   9   5  10        6.03        9.49      2.61 o
  10   5  10       47.13       42.53      3.22 o
 -13   6  10       72.23       80.48      3.92 o
 -12   6  10       12.79       14.11      1.73 o
 -11   6  10      155.96      155.37      4.65 o
 -10   6  10       83.10       85.23      2.74 o
  -9   6  10      103.05      110.12      8.93 o
  -8   6  10      130.18      128.28      2.75 o
  -7   6  10      389.79      382.06      6.73 o
  -6   6  10       24.44       28.17      1.72 o
  -5   6  10       68.08       71.79      1.87 o
  -4   6  10       69.88       72.59      3.02 o
  -3   6  10       39.07       39.97      1.20 o
  -2   6  10      147.16      151.59      3.53 o
  -1   6  10       18.16       18.33      1.45 o
   0   6  10      663.29      660.44      7.92 o
   1   6  10      253.84      233.23      3.59 o
   2   6  10      103.91       96.27      2.17 o
   3   6  10       13.63       11.51      1.18 o
   4   6  10        3.80        7.72      1.22 o
   5   6  10      246.16      254.78      8.32 o
   6   6  10      181.97      201.66      5.72 o
   7   6  10       33.46       30.64      2.33 o
   8   6  10        3.61        5.39      1.72 o
   9   6  10       12.81       14.32      2.08 o
 -12   7  10       18.92       26.88      4.26 o
 -11   7  10       30.08       36.16      3.40 o
 -10   7  10      279.78      298.06      8.99 o
  -9   7  10        2.11        2.20      1.20 o
  -8   7  10      821.02      861.30     17.04 o
  -7   7  10       21.56       24.59      1.58 o
  -6   7  10      513.46      511.99     10.80 o
  -5   7  10       66.06       63.77      2.82 o
  -4   7  10      156.63      155.76      3.86 o
  -3   7  10       11.48       10.15      1.29 o
  -2   7  10       11.17       18.19      2.20 o
  -1   7  10       10.30       10.60      1.34 o
   0   7  10        0.54       -0.84      0.99 o
   1   7  10      199.35      213.41      4.91 o
   2   7  10      344.23      359.81      6.01 o
   3   7  10       19.27       21.25      1.57 o
   4   7  10      261.46      267.63      6.00 o
   5   7  10        9.61       14.01      1.62 o
   6   7  10      128.49      124.52      4.09 o
   7   7  10       21.77       22.60      5.50 o
   8   7  10      289.11      292.60      7.49 o
 -10   8  10        1.97        2.47      2.27 o
  -9   8  10      521.97      547.25     13.08 o
  -8   8  10        8.33        9.04      1.60 o
  -7   8  10      321.19      316.23      8.12 o
  -6   8  10        1.11        0.35      1.17 o
  -5   8  10      208.78      199.69      4.64 o
  -4   8  10        1.01        2.87      1.16 o
  -3   8  10        1.66        0.52      1.16 o
  -2   8  10       28.51       27.03      1.95 o
  -1   8  10        2.93        0.04      2.34 o
   0   8  10       19.42       23.62      1.83 o
   1   8  10       16.54       17.80      1.94 o
   2   8  10      174.68      183.47      5.12 o
   3   8  10      173.07      177.61      4.42 o
   4   8  10       14.70       14.37      1.45 o
   5   8  10      612.13      604.32     13.51 o
   6   8  10        7.06        9.54      1.80 o
   7   8  10      339.86      320.93      8.02 o
  -9   9  10        0.59        0.92      2.24 o
  -8   9  10      418.68      408.21     11.76 o
  -7   9  10      102.43      107.33      4.66 o
  -6   9  10        0.40        0.36      3.09 o
  -5   9  10      362.47      349.61     12.38 o
  -4   9  10        0.56       -0.39      1.33 o
  -3   9  10       24.14       26.79      1.97 o
  -2   9  10        3.78        1.27      1.20 o
  -1   9  10        6.60        7.80      3.09 o
   0   9  10        4.04        5.50      1.44 o
   1   9  10      194.38      216.53      6.96 o
   2   9  10      333.58      343.07      9.28 o
   3   9  10      100.44      117.28      4.96 o
   4   9  10       87.63       85.08      8.45 o
   5   9  10        0.03        4.62      2.28 o
  -6  10  10       33.56       40.09      2.95 o
  -5  10  10        0.96        3.85      4.67 o
  -4  10  10      127.98      121.82      9.14 o
  -3  10  10       32.06       33.69      2.61 o
  -2  10  10      165.12      168.39      5.43 o
  -1  10  10       59.68       60.18      4.60 o
   0  10  10      129.31      123.30      4.43 o
   1  10  10        0.01       -1.08      1.96 o
   2  10  10       76.10       88.04      4.02 o
   3  10  10       17.37       14.60      2.68 o
 -15   0  11       11.06        6.59      2.61 o
 -13   0  11        5.06        3.57      1.65 o
 -11   0  11        2.74       -1.10      1.51 o
  -9   0  11      769.70      785.00     14.60 o
  -7   0  11       18.97       16.21      1.10 o
  -5   0  11      512.84      463.02      6.47 o
  -3   0  11      756.67      755.30      9.64 o
  -1   0  11        1.93        0.14      0.82 o
   1   0  11     1668.26     1570.60     24.33 o
   3   0  11      742.52      733.72     13.77 o
   5   0  11      151.48      148.58      4.54 o
   7   0  11     1196.00     1147.65     33.23 o
   9   0  11      195.79      204.53      9.76 o
  11   0  11       53.66       61.00      6.05 o
 -14   1  11        0.05        1.60      1.39 o
 -13   1  11      312.54      310.19      6.85 o
 -12   1  11        5.28        4.91      1.15 o
 -11   1  11      242.28      249.37      4.76 o
 -10   1  11        4.41        4.27      0.92 o
  -9   1  11        2.51        3.07      0.86 o
  -8   1  11      152.83      131.46      2.27 o
  -7   1  11       20.13       21.29      1.72 o
  -6   1  11        4.79        4.80      0.82 o
  -5   1  11       26.14       33.95      0.82 o
  -4   1  11       57.82       46.60      0.92 o
  -3   1  11      363.45      331.47      3.58 o
  -2   1  11      401.89      396.65      4.16 o
  -1   1  11      173.47      185.22      2.82 o
   0   1  11     1017.89      925.41     13.93 o
   1   1  11      345.87      332.91      4.31 o
   2   1  11       31.81       36.16      1.31 o
   3   1  11      147.26      143.29      2.72 o
   4   1  11        5.30        4.63      1.85 o
   5   1  11       84.94       91.73      2.33 o
   6   1  11      268.35      278.59     15.54 o
   7   1  11       68.90       72.81      2.93 o
   8   1  11      696.45      711.06     14.55 o
   9   1  11      113.27      110.34      4.91 o
  10   1  11      205.14      234.46      7.56 o
  11   1  11        0.03        2.58      2.48 o
 -14   2  11      359.51      393.52      8.65 o
 -13   2  11        0.03       -1.14      1.14 o
 -12   2  11      135.82      130.85      3.66 o
 -11   2  11        2.20        1.85      0.89 o
 -10   2  11      552.45      572.12      9.05 o
  -9   2  11       25.98       28.26      1.25 o
  -8   2  11        0.32        0.09      0.48 o
  -7   2  11       23.16       24.46      0.96 o
  -6   2  11        3.79        5.23      1.03 o
  -5   2  11      355.45      332.27      3.64 o
  -4   2  11      262.87      254.28      2.86 o
  -3   2  11      451.16      453.01      4.36 o
  -2   2  11      615.83      595.48      6.02 o
  -1   2  11      496.55      492.89      4.90 o
   0   2  11      732.66      743.69      7.63 o
   1   2  11       39.44       38.22      1.92 o
   2   2  11     1048.28     1006.36     10.72 o
   3   2  11      501.06      477.03      7.02 o
   4   2  11      118.89      119.38      2.80 o
   5   2  11       30.54       31.78      2.47 o
   6   2  11      119.09      123.71      3.30 o
   7   2  11      270.75      259.64     14.92 o
   8   2  11        7.03        9.64      2.03 o
   9   2  11      277.38      264.05     11.14 o
  10   2  11       11.49       11.34      2.81 o
 -14   3  11        1.67        1.31      1.25 o
 -13   3  11      385.51      390.32      9.11 o
 -12   3  11        0.00        2.58      1.85 o
 -11   3  11      360.58      378.08      7.84 o
 -10   3  11        3.96        4.34      0.97 o
  -9   3  11       87.07       83.30      2.13 o
  -8   3  11        7.72       14.06      0.69 o
  -7   3  11       96.46       93.99      1.84 o
  -6   3  11        0.09        0.00      0.37 o
  -5   3  11      158.07      188.96      2.15 o
  -4   3  11      782.13      745.42      7.11 o
  -3   3  11      338.16      312.57      3.60 o
  -2   3  11      101.61       88.21      2.13 o
  -1   3  11      682.95      687.05      6.68 o
   0   3  11        0.17        0.35      0.58 o
   1   3  11      327.66      304.61      3.69 o
   2   3  11       89.14       82.70      3.02 o
   3   3  11       82.83       92.18      2.05 o
   4   3  11        0.62        0.26      0.79 o
   5   3  11       86.53       86.57      2.54 o
   6   3  11        0.41       -1.48      1.48 o
   7   3  11        0.22        1.39      1.75 o
   8   3  11       25.36       29.74      2.14 o
   9   3  11        4.96        9.07      2.31 o
  10   3  11        1.19        1.28      2.09 o
 -13   4  11       79.40       82.42      3.33 o
 -12   4  11        6.95        4.85      2.54 o
 -11   4  11      128.89      139.44      3.89 o
 -10   4  11        7.35        8.05      1.19 o
  -9   4  11       48.33       52.77      1.95 o
  -8   4  11      229.60      245.66      5.50 o
  -7   4  11       58.21       61.80      1.32 o
  -6   4  11       99.62      101.40      1.65 o
  -5   4  11      721.57      710.37      7.13 o
  -4   4  11        0.08        0.76      0.43 o
  -3   4  11      377.41      366.06      4.42 o
  -2   4  11      826.82      828.10      9.55 o
  -1   4  11       65.00       57.21      1.25 o
   0   4  11      209.85      214.20      2.74 o
   1   4  11       58.13       62.89      1.72 o
   2   4  11        0.47        1.40      0.92 o
   3   4  11      160.68      153.84      3.06 o
   4   4  11       65.06       72.95      2.17 o
   5   4  11        0.55        0.18      1.22 o
   6   4  11      215.14      232.39      4.48 o
   7   4  11       71.45       84.15      3.10 o
   8   4  11      213.99      215.38     16.49 o
   9   4  11        0.78        0.38      2.19 o
  10   4  11       14.97       13.63      3.43 o
 -13   5  11       57.79       57.76      4.05 o
 -12   5  11        0.21       -0.87      2.06 o
 -11   5  11       85.15       83.46      4.19 o
 -10   5  11       80.17       86.03      4.67 o
  -9   5  11       20.00       23.18      1.79 o
  -8   5  11      621.54      660.72      9.97 o
  -7   5  11        5.55        7.25      1.31 o
  -6   5  11      502.50      488.53      6.88 o
  -5   5  11        4.33        7.70      0.58 o
  -4   5  11      853.18      837.09      9.24 o
  -3   5  11      289.89      280.11      3.43 o
  -2   5  11       15.18       17.10      0.68 o
  -1   5  11       97.44       93.82      1.91 o
   0   5  11       92.26       87.38      1.65 o
   1   5  11       27.36       30.45      1.02 o
   2   5  11       72.68       76.12      2.15 o
   3   5  11        0.02        1.21      1.09 o
   4   5  11      359.05      367.16      7.91 o
   5   5  11       62.94       65.25      2.62 o
   6   5  11       42.35       40.95      2.56 o
   7   5  11       40.74       39.07      3.64 o
   8   5  11       39.31       45.63      2.97 o
   9   5  11       40.12       44.61      2.84 o
 -12   6  11        0.06        0.58      2.47 o
 -11   6  11      666.60      692.32     14.98 o
 -10   6  11        0.20       -0.21      1.24 o
  -9   6  11       18.05       20.89      2.34 o
  -8   6  11       34.46       36.83      1.35 o
  -7   6  11      285.52      289.35      5.83 o
  -6   6  11       79.89       78.06      2.12 o
  -5   6  11      775.50      775.46     12.97 o
  -4   6  11       18.32       18.19      0.95 o
  -3   6  11      586.09      563.94      9.44 o
  -2   6  11       10.14       12.45      2.54 o
  -1   6  11        0.50        1.94      0.89 o
   0   6  11        5.17        7.07      0.96 o
   1   6  11      117.07      111.85      3.23 o
   2   6  11       51.24       49.87      2.21 o
   3   6  11        0.43        0.45      0.99 o
   4   6  11      138.16      138.93      5.70 o
   5   6  11       87.58      101.66      3.53 o
   6   6  11      182.29      185.00      5.36 o
   7   6  11      135.58      137.46      4.55 o
   8   6  11        2.18       -0.28      1.85 o
 -11   7  11       11.72        5.78      2.61 o
 -10   7  11      116.36      134.87      5.68 o
  -9   7  11      185.19      195.36      7.15 o
  -8   7  11       50.75       51.39      5.43 o
  -7   7  11       13.81       15.23      1.73 o
  -6   7  11       11.89       11.33      6.32 o
  -5   7  11        5.20        3.51      1.16 o
  -4   7  11        6.10        6.11      3.23 o
  -3   7  11       22.90       23.91      1.54 o
  -2   7  11       13.61       13.60      1.55 o
  -1   7  11        0.13       -0.69      1.10 o
   0   7  11       14.55       14.83      1.77 o
   1   7  11        1.98        2.45      1.37 o
   2   7  11        5.38        5.33      0.98 o
   3   7  11      592.39      593.30     14.86 o
   4   7  11      160.06      160.93      7.56 o
   5   7  11      334.19      349.80      8.66 o
   6   7  11       39.31       42.70      2.57 o
   7   7  11      174.23      181.32      5.41 o
 -10   8  11       16.06       17.10      2.77 o
  -9   8  11        3.34       -0.21      2.26 o
  -8   8  11       61.86       57.83      3.04 o
  -7   8  11       10.57       12.97      2.34 o
  -6   8  11        7.61        6.88      1.56 o
  -5   8  11       50.64       48.42      2.27 o
  -4   8  11       19.33       22.47      7.42 o
  -3   8  11       22.63       26.19      2.06 o
  -2   8  11       18.81       24.05      2.13 o
  -1   8  11      114.89      117.86      3.25 o
   0   8  11       14.28       17.03      1.99 o
   1   8  11        1.42        3.53      2.06 o
   2   8  11      241.87      258.00      7.23 o
   3   8  11       10.25        7.80      4.26 o
   4   8  11      986.12     1017.76     34.44 o
   5   8  11       55.96       48.50      2.43 o
   6   8  11      151.44      137.15      8.38 o
  -8   9  11      227.09      229.61     26.60 o
  -7   9  11        8.61        6.69      2.12 o
  -6   9  11      116.69      120.53      7.63 o
  -5   9  11       41.59       40.95      3.23 o
  -4   9  11       31.36       27.96      2.18 o
  -3   9  11       13.10       16.00      1.84 o
  -2   9  11      205.98      206.52     13.68 o
  -1   9  11        8.33        6.40      1.92 o
   0   9  11      101.07      103.91      5.08 o
   1   9  11        3.12        2.08      1.72 o
   2   9  11        5.91        8.44      2.54 o
   3   9  11      282.52      259.74      7.46 o
   4   9  11      181.69      167.43      5.45 o
  -4  10  11       78.54       77.03      9.76 o
  -3  10  11      165.21      158.09      5.68 o
  -2  10  11        9.50       10.44      2.32 o
  -1  10  11        0.62        2.09      3.37 o
   0  10  11        5.87        6.58      7.14 o
 -14   0  12       65.70       72.68      4.53 o
 -12   0  12      640.57      705.04     22.02 o
 -10   0  12      235.41      249.24      6.60 o
  -8   0  12      399.50      411.42      7.57 o
  -6   0  12       10.96       12.36      1.10 o
  -4   0  12       74.12       68.98      1.79 o
  -2   0  12      352.22      324.75      6.46 o
   0   0  12       26.39       29.40      1.65 o
   2   0  12        0.34       -0.82      2.06 o
   4   0  12      897.27      831.58     19.01 o
   6   0  12       29.06       46.71      3.98 o
   8   0  12       54.71       49.74      4.40 o
  10   0  12        0.41        2.20      3.02 o
 -14   1  12       79.91       87.27      3.27 o
 -13   1  12        7.26        5.43      1.79 o
 -12   1  12       40.21       38.65      3.30 o
 -11   1  12      304.92      315.85      6.13 o
 -10   1  12        1.87        3.03      1.24 o
  -9   1  12      405.19      393.48      6.46 o
  -8   1  12        4.89        5.28      0.58 o
  -7   1  12      286.06      303.19      4.88 o
  -6   1  12      192.18      186.57      2.86 o
  -5   1  12       83.66       85.08      1.41 o
  -4   1  12        6.71        9.84      0.63 o
  -3   1  12        0.07        0.45      0.69 o
  -2   1  12      281.58      254.34      3.27 o
  -1   1  12      176.96      145.34      2.42 o
   0   1  12      529.26      516.91      6.21 o
   1   1  12      336.05      320.76      4.32 o
   2   1  12      268.53      261.32      8.46 o
   3   1  12        4.92        4.59      2.54 o
   4   1  12       47.45       49.00      3.98 o
   5   1  12       66.17       81.21      3.07 o
   6   1  12      168.06      173.29      4.53 o
   7   1  12      252.44      250.66      7.35 o
   8   1  12       52.42       58.69      3.79 o
   9   1  12        5.40        3.48      4.05 o
  10   1  12       76.91       71.78      4.60 o
 -14   2  12        8.62        7.55      3.37 o
 -13   2  12      177.44      176.04      4.81 o
 -12   2  12       11.06       13.26      1.92 o
 -11   2  12       18.22       21.79      3.78 o
 -10   2  12      188.64      197.02      6.05 o
  -9   2  12       92.27       90.33      3.64 o
  -8   2  12      462.29      453.18      6.64 o
  -7   2  12      172.48      172.50      2.80 o
  -6   2  12      299.09      283.01      3.93 o
  -5   2  12       51.98       53.14      1.11 o
  -4   2  12      260.43      238.59      2.96 o
  -3   2  12     1174.65     1071.40     11.37 o
  -2   2  12      711.08      662.69      7.04 o
  -1   2  12     1442.64     1372.83     13.94 o
   0   2  12      121.95      114.01      2.17 o
   1   2  12      188.88      179.07      2.72 o
   2   2  12       71.30       65.95      2.34 o
   3   2  12      206.31      202.18      4.26 o
   4   2  12      300.37      311.68      8.80 o
   5   2  12        6.59       10.63      2.27 o
   6   2  12       89.65       95.09      3.28 o
   7   2  12       56.60       64.23      5.29 o
   8   2  12       13.73       21.00      3.30 o
   9   2  12      340.11      329.01      9.80 o
 -13   3  12        8.90       10.33      1.64 o
 -12   3  12       35.04       33.09      2.05 o
 -11   3  12       18.40       19.18      1.58 o
 -10   3  12        0.17        0.80      1.02 o
  -9   3  12        9.66        7.88      1.21 o
  -8   3  12        6.50        7.65      1.24 o
  -7   3  12      114.72      112.53      4.67 o
  -6   3  12      198.87      189.01      4.06 o
  -5   3  12       11.77       10.10      0.68 o
  -4   3  12       81.33       81.01      1.41 o
  -3   3  12      238.45      218.54      2.87 o
  -2   3  12      217.89      191.59      2.66 o
  -1   3  12       30.57       27.21      1.10 o
   0   3  12      338.13      328.27      4.33 o
   1   3  12       32.01       30.97      1.58 o
   2   3  12        5.68        6.19      1.07 o
   3   3  12      330.35      329.77      5.43 o
   4   3  12       16.81       15.97      1.45 o
   5   3  12        6.61        4.07      1.52 o
   6   3  12       12.36       12.79      1.75 o
   7   3  12       70.44       74.23      4.47 o
   8   3  12       19.24       19.67      3.43 o
   9   3  12        3.47        4.10      7.56 o
 -13   4  12       86.71       97.94      3.98 o
 -12   4  12       48.90       53.60      2.42 o
 -11   4  12        1.20        2.13      1.85 o
 -10   4  12        0.12       -1.18      1.24 o
  -9   4  12       37.82       39.20      1.78 o
  -8   4  12      102.42      111.28      3.71 o
  -7   4  12       15.19       18.06      1.37 o
  -6   4  12      122.29      135.99      3.50 o
  -5   4  12      116.84      115.77      3.30 o
  -4   4  12      166.88      149.97      2.23 o
  -3   4  12      190.17      168.43      4.33 o
  -2   4  12      117.73      106.69      1.72 o
  -1   4  12       27.64       29.98      2.13 o
   0   4  12      732.09      724.29      8.66 o
   1   4  12        7.01        7.30      1.79 o
   2   4  12      291.88      301.82      5.42 o
   3   4  12      159.09      165.38      3.72 o
   4   4  12       10.06       13.72      2.27 o
   5   4  12      149.88      158.37      4.18 o
   6   4  12      133.62      126.66      8.45 o
   7   4  12       12.04       12.51      2.54 o
   8   4  12      196.45      191.89      7.53 o
   9   4  12       27.61       26.82      6.73 o
 -12   5  12       30.86       32.10      2.05 o
 -11   5  12      568.68      594.45     12.08 o
 -10   5  12       61.71       67.65      2.60 o
  -9   5  12      297.42      303.01      6.34 o
  -8   5  12       47.75       50.63      1.95 o
  -7   5  12       55.39       58.42      1.85 o
  -6   5  12      225.44      235.66      7.84 o
  -5   5  12      282.34      274.75      4.23 o
  -4   5  12        7.98        9.41      0.82 o
  -3   5  12      295.97      282.21      3.89 o
  -2   5  12       61.57       55.66      1.41 o
  -1   5  12      121.80      119.46      2.51 o
   0   5  12       53.17       50.92      1.68 o
   1   5  12      606.25      613.53      9.56 o
   2   5  12       34.39       38.63      1.94 o
   3   5  12      398.90      403.55      7.63 o
   4   5  12       13.24       12.24      1.65 o
   5   5  12      245.89      261.09      7.90 o
   6   5  12        1.71        4.46      1.79 o
   7   5  12      215.99      226.06      5.88 o
   8   5  12        6.02        2.99      1.84 o
 -11   6  12       13.83       14.85      2.09 o
 -10   6  12      125.60      133.35      4.74 o
  -9   6  12        1.97       -0.28      1.42 o
  -8   6  12      242.00      256.13      6.80 o
  -7   6  12       32.33       26.09      1.58 o
  -6   6  12      427.10      436.87      8.26 o
  -5   6  12      320.18      319.01      7.18 o
  -4   6  12       70.53       63.70      2.68 o
  -3   6  12       50.05       53.52      2.21 o
  -2   6  12       40.77       43.76      1.98 o
  -1   6  12       29.54       29.68      1.27 o
   0   6  12      348.10      368.44     13.68 o
   1   6  12       94.71       91.05      3.78 o
   2   6  12      561.66      583.77     20.09 o
   3   6  12        6.55        4.41      1.47 o
   4   6  12      182.41      191.40      9.62 o
   5   6  12       23.21       22.10      1.99 o
   6   6  12      396.03      381.91      8.51 o
   7   6  12        0.31        0.36      1.45 o
 -10   7  12        4.93        6.25      2.81 o
  -9   7  12       54.29       55.87      3.46 o
  -8   7  12      319.78      325.61     10.72 o
  -7   7  12       58.87       57.45      5.43 o
  -6   7  12      228.93      243.46      7.87 o
  -5   7  12       64.39       65.17      3.09 o
  -4   7  12       20.98       22.16      5.98 o
  -3   7  12       69.48       69.15      5.29 o
  -2   7  12      125.18      126.29      3.64 o
  -1   7  12       23.06       24.81      4.19 o
   0   7  12       71.79       84.09      2.97 o
   1   7  12      196.80      195.23      5.77 o
   2   7  12        8.75        5.60      1.92 o
   3   7  12      295.61      299.70     11.14 o
   4   7  12        4.25        4.93      1.35 o
   5   7  12       30.98       35.44      2.17 o
   6   7  12        6.02        6.79      1.75 o
  -8   8  12       42.39       35.91      3.69 o
  -7   8  12       50.07       49.84      3.15 o
  -6   8  12       17.92       24.69      2.54 o
  -5   8  12      292.66      289.44      9.14 o
  -4   8  12       87.64       90.01      3.85 o
  -3   8  12      149.53      146.40      4.50 o
  -2   8  12        3.01        4.25      1.34 o
  -1   8  12      200.57      203.25      6.04 o
   0   8  12       18.52       22.43      2.16 o
   1   8  12       31.63       37.66      5.84 o
   2   8  12        3.67        3.93      1.62 o
   3   8  12        1.17        1.29      1.77 o
   4   8  12      100.48      104.21      7.56 o
  -6   9  12      101.59       98.14      4.75 o
  -5   9  12       33.44       35.69      2.86 o
  -4   9  12        2.41        3.84      7.42 o
  -3   9  12       53.48       56.70      6.05 o
  -2   9  12       39.61       39.79      2.50 o
  -1   9  12       15.37       10.65      4.95 o
   0   9  12      128.14      128.44      4.56 o
   1   9  12      173.76      159.13      8.04 o
   2   9  12       10.50       10.54      2.21 o
 -13   0  13       17.36       18.41      2.75 o
 -11   0  13       12.65       11.68      1.79 o
  -9   0  13       31.44       33.80      2.20 o
  -7   0  13       76.46       73.51      2.34 o
  -5   0  13      287.17      272.40      4.81 o
  -3   0  13      342.53      337.09      5.91 o
  -1   0  13      372.65      360.51      6.46 o
   1   0  13      939.98      862.46     16.26 o
   3   0  13      403.50      379.91      9.77 o
   5   0  13        1.40       -1.10      2.61 o
   7   0  13        0.75       -2.75      4.26 o
   9   0  13       29.30       29.81      5.63 o
 -13   1  13       12.33       15.23      1.82 o
 -12   1  13      131.35      137.37      4.06 o
 -11   1  13       10.05        9.23      1.41 o
 -10   1  13      417.57      437.10      7.73 o
  -9   1  13      166.30      170.17      3.50 o
  -8   1  13       12.53       11.40      0.87 o
  -7   1  13       19.45       22.31      3.85 o
  -6   1  13       69.74       69.76      1.68 o
  -5   1  13        5.22        6.25      0.58 o
  -4   1  13      194.00      182.09      3.99 o
  -3   1  13      163.50      159.76      2.75 o
  -2   1  13       51.13       53.84      1.37 o
  -1   1  13      607.17      558.74      6.79 o
   0   1  13      389.46      340.17      4.42 o
   1   1  13       19.72       21.94      2.40 o
   2   1  13       65.88       69.19      2.28 o
   3   1  13      272.17      270.62      6.14 o
   4   1  13       31.31       28.72      3.64 o
   5   1  13       39.22       40.84      2.86 o
   6   1  13       45.16       43.28      3.05 o
   7   1  13        9.99       11.02      2.52 o
   8   1  13       77.35       79.24      4.41 o
   9   1  13       89.60       90.91      4.42 o
 -13   2  13        2.69        5.23      1.55 o
 -12   2  13       83.95       91.39      3.23 o
 -11   2  13       12.94       11.16      1.51 o
 -10   2  13       60.40       64.72      4.60 o
  -9   2  13      229.72      245.71      5.21 o
  -8   2  13      139.48      147.07      2.81 o
  -7   2  13        8.96       10.35      0.96 o
  -6   2  13      579.95      562.73      7.84 o
  -5   2  13       17.77       17.58      1.06 o
  -4   2  13      553.81      554.55     13.56 o
  -3   2  13       15.20       18.93      1.65 o
  -2   2  13       64.52       64.32      1.46 o
  -1   2  13        2.54        1.63      0.86 o
   0   2  13       85.14       73.59      1.99 o
   1   2  13      121.72      119.67      3.20 o
   2   2  13        0.17        0.19      3.57 o
   3   2  13      243.66      255.68     12.17 o
   4   2  13      200.57      216.63     11.07 o
   5   2  13        7.62       10.10      1.91 o
   6   2  13      246.47      253.15      8.25 o
   7   2  13       95.72       91.85      4.07 o
   8   2  13       45.89       49.40      4.70 o
 -13   3  13        0.83        2.31      1.79 o
 -12   3  13       10.36       12.01      1.68 o
 -11   3  13       16.06       18.15      2.82 o
 -10   3  13      119.87      124.81      3.46 o
  -9   3  13      479.54      503.89      9.29 o
  -8   3  13      181.47      180.38      4.15 o
  -7   3  13      422.03      424.77      6.74 o
  -6   3  13        6.37        5.74      1.10 o
  -5   3  13       84.74       89.93      1.94 o
  -4   3  13        4.21        2.53      0.72 o
  -3   3  13       20.62       21.05      1.72 o
  -2   3  13        0.11        1.79      0.96 o
  -1   3  13       69.33       59.63      1.52 o
   0   3  13      111.57      106.95      3.09 o
   1   3  13      202.04      198.11      6.05 o
   2   3  13      164.63      167.09      3.79 o
   3   3  13      442.71      443.12     12.11 o
   4   3  13       72.16       76.53      3.50 o
   5   3  13       11.60       11.47      1.85 o
   6   3  13      327.33      316.04      9.90 o
   7   3  13      126.68      135.53      5.38 o
   8   3  13       29.73       30.89      9.07 o
 -12   4  13       79.44       75.78      3.50 o
 -11   4  13       64.37       68.39      4.53 o
 -10   4  13      110.55      111.05      6.12 o
  -9   4  13        5.54        4.10      1.31 o
  -8   4  13      522.08      544.59      9.67 o
  -7   4  13        7.44        7.07      2.40 o
  -6   4  13       97.29       98.77      4.60 o
  -5   4  13      158.90      148.06      3.78 o
  -4   4  13      103.60      102.26      2.47 o
  -3   4  13      287.38      264.47      4.70 o
  -2   4  13        4.29        3.16      1.85 o
  -1   4  13      144.38      144.37      4.95 o
   0   4  13       30.61       28.54      1.55 o
   1   4  13       89.79       85.71      3.09 o
   2   4  13       29.94       33.10      2.54 o
   3   4  13       12.88       16.42      2.13 o
   4   4  13      142.82      148.43      3.79 o
   5   4  13      205.59      220.33      5.69 o
   6   4  13        8.58       11.19      2.75 o
   7   4  13        5.83        6.91      4.46 o
 -11   5  13       29.81       28.46      1.94 o
 -10   5  13       12.42       15.52      1.62 o
  -9   5  13        0.24        0.70      1.17 o
  -8   5  13       43.11       35.66      1.75 o
  -7   5  13       22.24       19.14      1.41 o
  -6   5  13        4.38        4.82      1.51 o
  -5   5  13       10.68        9.56      1.11 o
  -4   5  13      108.66      104.30      3.01 o
  -3   5  13        8.51        9.80      1.25 o
  -2   5  13       67.08       70.99      2.23 o
  -1   5  13        3.69        2.13      2.68 o
   0   5  13       49.39       52.72      2.04 o
   1   5  13      123.36      121.58      3.44 o
   2   5  13      630.60      664.73     11.47 o
   3   5  13      147.26      147.23      8.25 o
   4   5  13       68.45       78.57      3.02 o
   5   5  13       10.87       10.38      1.99 o
   6   5  13        1.80        2.57      1.82 o
   7   5  13        9.94       10.90      2.34 o
 -10   6  13        2.68        1.13      2.18 o
  -9   6  13       36.52       37.46      2.85 o
  -8   6  13       43.74       44.51      2.84 o
  -7   6  13       30.70       31.44      2.95 o
  -6   6  13      400.75      395.43     10.13 o
  -5   6  13        5.67        5.85      2.54 o
  -4   6  13        0.87        1.81      1.03 o
  -3   6  13       42.30       44.90      3.64 o
  -2   6  13      209.86      224.13      5.16 o
  -1   6  13      176.52      174.09      3.92 o
   0   6  13       25.70       24.94      2.82 o
   1   6  13      280.09      278.05      5.44 o
   2   6  13        3.54        5.95      1.65 o
   3   6  13      211.36      204.43      9.83 o
   4   6  13        7.73        6.55      1.58 o
   5   6  13      214.67      200.67      5.59 o
   6   6  13      136.57      137.94      4.27 o
  -9   7  13      267.53      258.00      9.18 o
  -8   7  13        0.28        2.78      2.74 o
  -7   7  13      163.20      151.58      7.10 o
  -6   7  13        1.23       -0.48      1.77 o
  -5   7  13       57.26       50.39      3.64 o
  -4   7  13       64.89       58.26      2.79 o
  -3   7  13       74.16       74.03      2.62 o
  -2   7  13       13.86       15.66      3.50 o
  -1   7  13       34.55       37.27      2.35 o
   0   7  13       53.92       58.02      3.64 o
   1   7  13        1.19       -1.38      1.58 o
   2   7  13      210.11      223.94      6.57 o
   3   7  13       51.91       51.08      2.97 o
   4   7  13        8.12       10.80      1.50 o
  -7   8  13        2.30        0.93      2.57 o
  -6   8  13      545.75      523.70     17.54 o
  -5   8  13        3.33        4.06      2.02 o
  -4   8  13       54.83       63.84      3.41 o
  -3   8  13        1.33        1.00      2.82 o
  -2   8  13       26.14       25.79      2.00 o
  -1   8  13        1.31        1.25      1.95 o
   0   8  13       53.14       53.68      2.89 o
   1   8  13       87.55       91.81      4.88 o
   2   8  13        0.97        3.73      2.21 o
 -12   0  14      291.22      301.09     11.27 o
 -10   0  14        4.51        5.36      1.79 o
  -8   0  14       12.88       12.09      1.79 o
  -6   0  14      913.67      912.38     16.94 o
  -4   0  14     1781.27     1796.54     32.19 o
  -2   0  14      454.58      427.30      8.12 o
   0   0  14        7.06        8.79      1.51 o
   2   0  14      183.24      174.15      7.83 o
   4   0  14        3.66       -0.14      3.71 o
   6   0  14      266.32      280.04     12.92 o
 -12   1  14      152.25      151.17      4.86 o
 -11   1  14        1.33        2.47      1.62 o
 -10   1  14        2.19        2.76      1.29 o
  -9   1  14       84.27       86.78      2.72 o
  -8   1  14       43.97       45.32      1.72 o
  -7   1  14       72.02       64.93      1.80 o
  -6   1  14       48.94       49.61      1.65 o
  -5   1  14      458.42      463.91      6.74 o
  -4   1  14      123.70      118.51      3.30 o
  -3   1  14      133.71      131.91      4.88 o
  -2   1  14        7.56        4.14      0.92 o
  -1   1  14        1.76        3.49      1.02 o
   0   1  14       90.37       98.39      3.53 o
   1   1  14        5.04        5.19      1.70 o
   2   1  14       40.61       41.20      2.82 o
   3   1  14       11.85       11.94      2.67 o
   4   1  14        7.37       15.46      4.74 o
   5   1  14       48.37       52.26      3.50 o
   6   1  14       19.44       17.36      3.92 o
   7   1  14      412.86      390.43     11.18 o
 -12   2  14      126.67      130.41      4.88 o
 -11   2  14        2.05        4.75      1.74 o
 -10   2  14       21.13       18.71      1.74 o
  -9   2  14       26.07       25.38      1.84 o
  -8   2  14       19.48       23.44      1.51 o
  -7   2  14       98.99      104.28      3.44 o
  -6   2  14      177.95      179.12      8.80 o
  -5   2  14        4.51        7.48      3.50 o
  -4   2  14      187.97      184.86      3.74 o
  -3   2  14       31.20       32.71      2.06 o
  -2   2  14        0.12       -0.80      0.82 o
  -1   2  14       34.39       35.83      3.64 o
   0   2  14       94.81       88.71      3.10 o
   1   2  14       47.12       48.54      2.77 o
   2   2  14       98.53      112.26      4.52 o
   3   2  14      415.31      385.59      9.58 o
   4   2  14      136.91      134.02      5.05 o
   5   2  14      213.27      228.74      7.34 o
   6   2  14        5.04        1.11      3.33 o
   7   2  14        5.42        4.51      3.85 o
 -12   3  14      444.24      435.52     10.55 o
 -11   3  14       46.59       46.65      2.37 o
 -10   3  14       77.29       77.38      2.90 o
  -9   3  14        3.87        5.00      1.45 o
  -8   3  14       38.52       35.61      1.88 o
  -7   3  14       30.46       33.58      3.30 o
  -6   3  14      108.98      111.08      2.81 o
  -5   3  14        0.21        1.14      0.95 o
  -4   3  14        7.80        9.00      1.65 o
  -3   3  14      335.81      314.73      6.60 o
  -2   3  14       80.80       75.06      2.90 o
  -1   3  14      435.44      436.92      8.59 o
   0   3  14      126.50      120.73      4.33 o
   1   3  14        0.07       -0.53      1.55 o
   2   3  14      125.72      125.07     10.10 o
   3   3  14      316.85      314.87      8.80 o
   4   3  14      328.11      325.76      8.26 o
   5   3  14       52.53       53.07      2.90 o
   6   3  14      232.85      241.79     21.03 o
   7   3  14       46.56       46.96      3.76 o
 -11   4  14       46.73       47.03      4.05 o
 -10   4  14      171.65      167.64      4.69 o
  -9   4  14       14.32       13.53      1.65 o
  -8   4  14      136.64      139.16      4.01 o
  -7   4  14       99.23      101.93      2.81 o
  -6   4  14      159.94      161.97      5.29 o
  -5   4  14       31.51       30.81      1.50 o
  -4   4  14      269.22      264.33      5.22 o
  -3   4  14       64.02       62.62      2.33 o
  -2   4  14      115.39      112.19      3.30 o
  -1   4  14      270.42      273.50      5.68 o
   0   4  14       25.23       24.79      1.80 o
   1   4  14       24.98       26.95      3.43 o
   2   4  14       34.72       31.55      2.20 o
   3   4  14      258.04      255.42      6.22 o
   4   4  14        0.49        2.94      3.71 o
   5   4  14      310.39      313.88      8.12 o
   6   4  14      228.40      226.40     18.01 o
 -10   5  14        0.04        1.02      2.18 o
  -9   5  14        0.09       -0.83      1.27 o
  -8   5  14        1.55        4.25      1.46 o
  -7   5  14      298.18      307.53      7.48 o
  -6   5  14       14.81       16.29      3.37 o
  -5   5  14      105.03      108.78      3.15 o
  -4   5  14       13.19       12.92      1.32 o
  -3   5  14       29.36       32.37      1.84 o
  -2   5  14       37.53       38.18      2.07 o
  -1   5  14      210.78      218.21      4.51 o
   0   5  14        2.58        2.81      1.11 o
   1   5  14       17.54       19.56      1.60 o
   2   5  14      100.18       97.85      3.30 o
   3   5  14       39.28       44.72      2.38 o
   4   5  14       16.69       20.23      2.54 o
   5   5  14       72.59       72.35      3.01 o
  -9   6  14      196.71      198.05      7.07 o
  -8   6  14       15.92       16.19      4.46 o
  -7   6  14      103.93      112.94      6.09 o
  -6   6  14       52.83       63.20      4.85 o
  -5   6  14      178.69      193.30      5.74 o
  -4   6  14      339.24      346.60      9.18 o
  -3   6  14       56.58       63.92      6.87 o
  -2   6  14      146.77      148.54      5.29 o
  -1   6  14        4.27        1.29      1.92 o
   0   6  14        0.30        0.43      0.99 o
   1   6  14       69.63       74.71      2.62 o
   2   6  14       45.75       52.18      6.46 o
   3   6  14       18.65       20.90      2.06 o
   4   6  14       37.68       38.83      2.42 o
  -7   7  14        4.50        7.43      2.87 o
  -6   7  14       24.53       28.31      3.58 o
  -5   7  14        1.23       -0.75      2.47 o
  -4   7  14        1.20        0.70      3.71 o
  -3   7  14       23.70       31.01      2.51 o
  -2   7  14      268.52      257.67     13.88 o
  -1   7  14      134.73      136.17      4.35 o
   0   7  14      249.48      250.71      6.69 o
   1   7  14        0.80       -1.64      1.64 o
   2   7  14       27.52       33.59      2.80 o
  -4   8  14       69.14       70.81      3.80 o
  -3   8  14       78.37       76.72     11.40 o
  -2   8  14        2.92        8.72      2.11 o
  -1   8  14       40.06       42.74      2.66 o
 -11   0  15       32.69       37.92      3.85 o
  -9   0  15      483.51      493.43     16.37 o
  -7   0  15      780.65      771.99     15.83 o
  -5   0  15       84.44       71.45      2.89 o
  -3   0  15      175.78      180.47      6.32 o
  -1   0  15        0.83       -1.79      2.06 o
   1   0  15       64.20       56.47      4.53 o
   3   0  15       68.69       79.56      6.46 o
   5   0  15       56.83       55.65      5.22 o
 -11   1  15        4.22        4.29      2.13 o
 -10   1  15      480.62      481.45     10.71 o
  -9   1  15        9.65        9.30      1.50 o
  -8   1  15       22.11       21.74      1.82 o
  -7   1  15        9.26       11.89      1.25 o
  -6   1  15       13.02       10.94      1.31 o
  -5   1  15       16.58       16.43      1.48 o
  -4   1  15      116.65      120.23      3.27 o
  -3   1  15      105.92      108.72      3.49 o
  -2   1  15        7.75        7.88      1.68 o
  -1   1  15      106.68      110.25      4.37 o
   0   1  15       36.61       37.96      3.50 o
   1   1  15       11.03        8.99      2.28 o
   2   1  15      166.70      171.34      5.63 o
   3   1  15       36.86       39.87      3.64 o
   4   1  15       18.67       20.35      2.96 o
   5   1  15       30.77       37.80      3.83 o
   6   1  15      144.29      146.80      6.80 o
 -11   2  15       83.95       87.39      3.52 o
 -10   2  15        2.12        2.68      1.85 o
  -9   2  15      191.98      199.09      7.83 o
  -8   2  15      238.19      227.62      5.65 o
  -7   2  15      292.43      295.18      5.62 o
  -6   2  15      103.94      110.66      2.94 o
  -5   2  15       39.74       48.70      2.27 o
  -4   2  15       94.34       92.05      3.15 o
  -3   2  15       79.42       80.44      3.04 o
  -2   2  15      630.09      639.07     12.46 o
  -1   2  15       58.71       59.46      3.92 o
   0   2  15      257.26      244.41      7.15 o
   1   2  15        5.11        6.63      2.17 o
   2   2  15       18.45       20.97      2.72 o
   3   2  15       86.99       92.59      5.28 o
   4   2  15        0.14        0.09      4.53 o
   5   2  15        0.04        4.94      6.32 o
   6   2  15        0.99        2.90      3.78 o
 -11   3  15      201.12      199.10      9.90 o
 -10   3  15       36.43       44.82      5.63 o
  -9   3  15        1.57        1.92      1.52 o
  -8   3  15       48.27       51.50      2.56 o
  -7   3  15      110.15      113.92      4.47 o
  -6   3  15       55.66       50.37      2.11 o
  -5   3  15       59.94       62.21      2.41 o
  -4   3  15      260.08      272.44     10.72 o
  -3   3  15       37.86       43.70      2.57 o
  -2   3  15       66.44       71.10      5.50 o
  -1   3  15      251.21      253.65      7.42 o
   0   3  15       43.63       45.11      4.05 o
   1   3  15      340.48      354.92     10.09 o
   2   3  15        7.43        9.60      6.66 o
   3   3  15        1.06        2.79      3.16 o
   4   3  15       28.25       31.61      3.26 o
   5   3  15        0.71        1.67      2.27 o
 -10   4  15       72.21       77.34      3.39 o
  -9   4  15       40.27       42.03      2.62 o
  -8   4  15       13.27       12.15      1.75 o
  -7   4  15        3.68        2.66      1.23 o
  -6   4  15       41.52       41.99      3.43 o
  -5   4  15      201.36      203.32      5.80 o
  -4   4  15      159.64      165.76      8.38 o
  -3   4  15       14.69       16.63      4.40 o
  -2   4  15      305.48      304.97      6.95 o
  -1   4  15       22.40       23.43      1.80 o
   0   4  15       98.76      104.12      4.26 o
   1   4  15        0.22       -1.95      1.95 o
   2   4  15      119.43      125.18      4.34 o
   3   4  15      322.52      343.14      8.68 o
   4   4  15      174.97      180.69      5.56 o
   5   4  15      289.94      261.76     14.85 o
  -9   5  15        4.70        4.21      2.31 o
  -8   5  15      202.51      182.99      6.77 o
  -7   5  15        4.31        3.71      5.22 o
  -6   5  15       14.42       17.57      2.34 o
  -5   5  15       26.47       25.10      2.82 o
  -4   5  15       61.37       68.40      2.76 o
  -3   5  15       65.88       65.00      2.70 o
  -2   5  15       57.04       61.56      4.12 o
  -1   5  15      126.02      136.78      4.21 o
   0   5  15      127.05      124.87      4.26 o
   1   5  15      127.68      129.54      4.69 o
   2   5  15      205.46      202.23     10.31 o
   3   5  15       91.38       95.11      3.60 o
  -7   6  15       13.12       12.25      3.23 o
  -6   6  15        2.97        1.20      2.88 o
  -5   6  15      159.76      158.10      6.51 o
  -4   6  15       49.56       42.77      2.74 o
  -3   6  15        2.06        3.45      1.82 o
  -2   6  15        0.58       -2.58      2.68 o
  -1   6  15        0.11        0.54      1.58 o
   0   6  15       24.22       23.15      2.13 o
   1   6  15        0.59        3.63      4.26 o
   2   6  15       31.56       36.49      2.95 o
  -4   7  15       73.56       74.45      4.08 o
  -3   7  15      261.17      268.89      7.50 o
  -2   7  15      139.55      135.03      4.83 o
  -1   7  15       66.70       68.47      4.05 o
 -10   0  16      134.66      146.77      6.73 o
  -8   0  16      391.87      412.43     14.58 o
  -6   0  16        5.32        3.98      1.51 o
  -4   0  16       39.53       49.46      3.02 o
  -2   0  16      269.96      261.49      8.80 o
   0   0  16      390.59      425.64     16.64 o
   2   0  16        7.51        4.67      3.02 o
   4   0  16      174.88      163.28      8.93 o
 -10   1  16       34.92       34.20      2.38 o
  -9   1  16        0.03        0.05      1.62 o
  -8   1  16       57.36       61.83      3.21 o
  -7   1  16      488.83      488.93     10.85 o
  -6   1  16      142.19      143.85      3.97 o
  -5   1  16        7.18        3.60      1.36 o
  -4   1  16       28.73       31.14      2.16 o
  -3   1  16      362.66      360.72      7.91 o
  -2   1  16       81.67       92.68      3.43 o
  -1   1  16      123.45      134.99      5.39 o
   0   1  16        2.38        0.34      2.34 o
   1   1  16      140.67      155.47      9.07 o
   2   1  16      149.53      143.76      6.76 o
   3   1  16       53.08       60.40      4.85 o
   4   1  16       96.79       91.61      5.57 o
 -10   2  16      200.74      195.54      5.67 o
  -9   2  16       29.70       25.70      4.74 o
  -8   2  16      169.25      188.18      5.24 o
  -7   2  16      247.83      232.58      5.67 o
  -6   2  16      127.24      126.11      3.70 o
  -5   2  16      493.55      491.97     11.71 o
  -4   2  16       88.52       88.68      6.05 o
  -3   2  16      148.17      142.45      4.42 o
  -2   2  16      133.03      147.39      5.77 o
  -1   2  16       25.44       27.04      2.37 o
   0   2  16       16.62       19.12      2.43 o
   1   2  16        0.70        2.52      1.94 o
   2   2  16        1.56        3.62      2.06 o
   3   2  16        1.89       -0.13      2.33 o
   4   2  16      150.53      145.52      6.46 o
  -9   3  16       20.15       18.89      3.64 o
  -8   3  16      106.62      100.87      4.04 o
  -7   3  16       65.71       62.33      4.26 o
  -6   3  16       29.12       32.15      2.33 o
  -5   3  16       26.46       28.12      2.10 o
  -4   3  16        1.32        3.05      4.05 o
  -3   3  16      222.96      231.78      6.61 o
  -2   3  16      170.70      175.15      7.01 o
  -1   3  16        6.79        6.61      1.85 o
   0   3  16       88.01       91.59      6.87 o
   1   3  16        0.20        1.22      1.84 o
   2   3  16       54.39       53.10      4.33 o
   3   3  16       12.16       11.75      2.54 o
  -8   4  16        0.35       -1.00      3.78 o
  -7   4  16      113.29      125.60      4.10 o
  -6   4  16       11.30       12.28      4.05 o
  -5   4  16       39.61       37.90      2.37 o
  -4   4  16       41.97       45.66      2.82 o
  -3   4  16        0.05        1.30      1.70 o
  -2   4  16       23.95       31.23      2.59 o
  -1   4  16       12.87       13.27      2.29 o
   0   4  16       79.87       80.93      3.81 o
   1   4  16      387.39      393.45     11.40 o
   2   4  16      299.33      278.48      9.13 o
  -7   5  16      101.94      101.33      5.54 o
  -6   5  16      150.80      159.21     10.17 o
  -5   5  16      117.22      122.55      7.01 o
  -4   5  16        2.82        4.06      2.42 o
  -3   5  16        0.02        2.72      4.05 o
  -2   5  16       17.34       19.49      2.54 o
  -1   5  16      122.71      122.46      3.93 o
   0   5  16       11.78       10.69      1.70 o
   1   5  16      116.25      107.91      4.26 o
  -3   6  16        0.01       -2.34      4.53 o
  -7   0  17       86.65       89.73      5.36 o
  -5   0  17       53.96       42.18      3.71 o
  -3   0  17      320.83      339.06     11.82 o
  -1   0  17        9.68        8.93      5.36 o
   1   0  17        1.91        5.08      4.26 o
  -8   1  17        5.63        6.41      4.81 o
  -7   1  17       13.44       12.72      3.02 o
  -6   1  17       28.39       24.85      2.66 o
  -5   1  17      174.53      188.55      5.34 o
  -4   1  17      177.31      174.41      5.36 o
  -3   1  17        2.38        4.79      3.71 o
  -2   1  17        6.76        9.41      1.87 o
  -1   1  17       83.14       83.44      4.34 o
   0   1  17       45.58       48.83      4.04 o
   1   1  17      136.94      129.62      6.40 o
   2   1  17        8.06       10.11      8.38 o
  -8   2  17      372.91      379.32     16.16 o
  -7   2  17       79.36       78.39      3.53 o
  -6   2  17      168.96      171.20      5.88 o
  -5   2  17       11.09       11.78      1.98 o
  -4   2  17        0.15        1.98      2.21 o
  -3   2  17        0.32       -0.74      2.03 o
  -2   2  17       64.95       77.42      3.74 o
  -1   2  17       78.04       72.87      3.60 o
   0   2  17        4.36        4.08      3.85 o
   1   2  17       34.70       35.91      5.29 o
   2   2  17      231.23      234.60      8.80 o
  -7   3  17        0.04        0.27      2.13 o
  -6   3  17        6.11        4.07      1.85 o
  -5   3  17       69.91       78.18      3.47 o
  -4   3  17        0.00       -0.59      2.75 o
  -3   3  17        5.40        5.81      4.60 o
  -2   3  17       78.56       78.40      3.74 o
  -1   3  17       87.83       93.12      4.19 o
   0   3  17        0.20        3.01      5.91 o
   1   3  17      122.78      117.32      5.31 o
  -5   4  17      266.13      246.84     12.78 o
  -4   4  17       88.44       84.81     10.99 o
  -3   4  17      232.05      234.73      7.07 o
  -2   4  17       12.44       12.93      3.78 o
  -1   4  17        2.36        1.98      2.00 o
  -4   0  18      179.28      160.80      7.83 o
  -2   0  18        5.23        8.38      2.88 o
  -4   1  18        0.92        1.52      1.72 o
  -3   1  18       16.43        4.32      1.91 o
  -2   1  18      103.35       96.60      5.62 o
 
